# Supplementary material for: Advanced HIV disease and its predictors among newly diagnosed PLHIV in the Gedeo zone, southern Ethiopia
Source: PLoS One. 2024 Sep 13;19(9):e0310373. doi: 10.1371/journal.pone.0310373 (PMC11398689; doi:10.1371/journal.pone.0310373)
Supplement: S1 Dataset — (XLSX) [file pone.0310373.s002.xlsx]

## Sheet: Sheet1
facility	cd4	who	vload	bmi	functionality	ois	comorbid	dxcite	source	tbscr	tbresult	xpert	xpertresult	lflam	lflamresult	cryptscr	cotri	tbprevtxt	flucon	artregimen	artdays	counseling	age	sex	residence	ethnicity	religion	education	employment	marital	ami	children	insurance	checkups	visithc	typehc	trust	engagement	participate	cohesion1	cohesion2	cohesion3	cohesion4	traditional	smoking	alcohol	consideredtest	testhx	ahds
dilla_hc		1		19	working	no	absent	health_center	ict	yes	negative	no		no			no	yes	no	tdf_3tc_dtg	0	given	37	male	urban	guraghe	orthodox	secondary_education_and_above	private_work	married	2500	2	no	no	yes	private	no	yes	2	5	5	5	5	no	no	yes	no	no	1
durh	1500	1	43	20	working	no	absent	health_center	vct	yes	negative	yes	negative	yes	negative		no	yes	no	tdf_3tc_dtg	15	given	32	male	urban	oromo	protestant	primary_education__1_8	private_work	married	4000	2	yes	yes	yes	public	no	yes	2	4	4	4	4	yes	no	no	yes	yes	0
durh	520	1	37	22	working	no	absent	health_center	medical_facility	yes	negative	yes	negative	yes	negative		no	no	no	tdf_3tc_dtg	0	given	43	male	urban	gedeo	protestant	primary_education__1_8	private_work	married	3000	4	yes	no	yes	public	yes	yes	3	4	4	4	4	yes	no	no	yes	yes	0
durh	1200	1	102	21	working	no	absent	hospital	vct	yes	negative	yes	negative	yes	negative		no	yes	no	tdf_3tc_dtg	0	given	20	female	rural	gedeo	protestant	no_formal_education	housewife	married	500	1	yes	yes	yes	public	yes	yes	2	4	4	4	4	yes	no	no	yes	yes	0
durh	2500	1	49	18.3	working	no	absent	hospital	vct	yes	negative	yes	negative	yes	negative		no	yes	no	tdf_3tc_dtg	1	given	25	female	urban	oromo	protestant	no_formal_education	housewife	married	500	4	no	yes	yes	public	no	yes	2	4	4	4	3	yes	no	no	yes	no	0
durh		1		20	working	no	absent	hospital	medical_facility	yes	negative	yes	negative	yes	negative		no	yes	no	tdf_3tc_dtg	0	given	36	female	rural	gedeo	protestant	primary_education__1_8	private_work	married	2000	5	yes	no	yes	private	yes	yes	3	4	4	4	3	yes	no	no	no	yes	0
durh	1566	1	100	20	working	yes	present	hospital	vct	yes	negative	yes	negative	yes	negative		no	yes	yes	tdf_3tc_dtg	2	given	22	male	urban	gedeo	protestant	primary_education__1_8	housewife	married	1000	4	yes	no	yes	public	yes	yes	2	4	4	5	4	yes	no	no	yes	yes	0
durh	150	3	5004	17	ambulatory	yes	present	hospital	medical_facility	yes	positive	yes	negative	yes	positive		yes	no	no	tdf_3tc_dtg	14	given	30	female	urban	gedeo	protestant	primary_education__1_8	private_work	married	2400	3	yes	no	yes	public	yes	yes	2	4	4	5	5	no	no	no	yes	yes	1
durh	650	1	38	21	working	no	absent	hospital	pict	yes	negative	no		yes	negative		no	yes	no	tdf_3tc_dtg	0	given	18	female	urban	amhara	orthodox	primary_education__1_8	private_work	married	2000	2	yes	yes	yes	public	yes	yes	2	4	4	4	4	yes	no	yes	yes	yes	0
durh	1520	1	50	22	working	no	present	hospital	vct	yes	negative	yes	negative	yes	negative		no	yes	no	tdf_3tc_dtg	0	given	30	male	urban	oromo	protestant	secondary_education_and_above	public_servant	married	4300	5	no	yes	yes	public	yes	yes	3	5	5	5	4	no	no	no	yes	yes	0
dilla_hc	513	1	1070	19.6	working	no	absent	health_center	pict	yes	negative	no		no			no	yes	no	tdf_3tc_dtg	30	given	57	male	urban	oromo	orthodox	primary_education__1_8	private_work	widowed	3000	3	yes	no	yes	public	yes	no	2	4	3	3	3	yes	no	no	no	no	0
dilla_hc		1		20.5	working	no	absent	health_center	pict	yes	negative	no		no			no	yes	no	tdf_3tc_dtg	1	given	33	female	rural	gedeo	protestant	no_formal_education	others	widowed	1000	2	no	no	yes	public	no	no	1	4	3	3	3	yes	no	no	no	no	0
dilla_hc	924	3		14.7	ambulatory	yes	present	health_center	medical_facility	yes	positive	yes	positive	no			yes	no	no	tdf_3tc_dtg	28	given	35	female	urban	other	protestant	primary_education__1_8	housewife	divorced	0	1	no	no	yes	private	yes	no	1	4	4	4	3	yes	no	no	no	no	1
dilla_hc	303	3	135	18.5	working	yes	present	health_center	medical_facility	yes	positive	yes	positive	yes	positive		yes	yes	no	tdf_3tc_dtg	16	given	25	male	urban	amhara	orthodox	primary_education__1_8	private_work	married	3000	1	no	no	yes	private	no	no	0	3	3	3	3	yes	no	yes	no	no	1
dilla_hc		1		25.2	working	no	absent	proj_campaign	pict	yes	negative	no		no			no	yes	no	tdf_3tc_dtg	7	given	36	female	urban	other	muslim	primary_education__1_8	private_work	divorced	6000	1	yes	no	yes	private	yes	yes	2	4	3	4	3	yes	no	no	yes	no	0
dilla_hc		1	926	21	working	no	absent	health_center	ict	yes	negative	no		no			no	yes	no	tdf_3tc_dtg	1	given	30	male	urban	gedeo	orthodox	no_formal_education	unemployed	single	300	0	no	no	yes	public	no	yes	0	3	2	2	2	yes	yes	yes	yes	yes	0
dilla_hc	615	1		19.2	working	yes	present	health_center	medical_facility	yes	negative	no		no			no	yes	yes	tdf_3tc_dtg	1	given	28	male	urban	amhara	orthodox	primary_education__1_8	private_work	single	4000	0	no	no	yes	public	yes	yes	1	4	4	4	4	no	no	yes	no	no	0
dilla_hc	185	2		22.1	working	yes	present	health_center	medical_facility	yes	positive	no		yes	negative		no	yes	yes	tdf_3tc_dtg	1	given	50	female	urban	oromo	orthodox	no_formal_education	housewife	widowed	1700	1	yes	no	yes	public	yes	no	2	4	3	3	3	yes	no	yes	no	no	1
dilla_hc	498	1	1195	18.4	ambulatory	yes	present	hospital	medical_facility	yes	positive	yes	positive	no			yes	no	no	tdf_3tc_dtg	15	given	40	male	urban	other	orthodox	no_formal_education	others	divorced	800	2	no	no	no	public	yes	no	0	3	3	3	3	yes	no	yes	no	no	0
dilla_hc		1		21	working	no	absent	proj_campaign	pict	yes	negative	no		no			no	yes	no	tdf_3tc_dtg	1	given	28	female	rural	sidama	protestant	primary_education__1_8	others	single	4000	0	no	no	yes	public	no	no	0	2	2	2	2	no	yes	yes	no	no	0
dilla_hc		1		21.3	working	no	absent	proj_campaign	pict	yes	negative	no		no			no	yes	no	tdf_3tc_dtg	1	given	30	female	urban	oromo	orthodox	secondary_education_and_above	private_work	single	3500	1	yes	no	yes	private	yes	yes	2	4	4	4	4	yes	no	no	no	no	0
dilla_hc	816	1		21	working	yes	absent	health_center	ict	yes	negative	no		no			no	yes	no	tdf_3tc_dtg	1	given	21	female	urban	gedeo	protestant	primary_education__1_8	others	single	4000	0	no	no	yes	public	yes	no	1	4	4	4	4	no	no	yes	yes	no	0
dilla_hc	375	2		24	working	yes	absent	health_center	medical_facility	yes	negative	no		no			no	yes	no	tdf_3tc_dtg	7	given	38	male	urban	other	muslim	primary_education__1_8	private_work	married	8000	4	yes	no	yes	private	yes	no	2	4	4	3	3	no	no	no	no	no	0
dilla_hc		1		22	working	no	absent	health_center	pict	yes	negative	no		no			no	yes	no	tdf_3tc_dtg	1	given	31	female	urban	amhara	protestant	no_formal_education	housewife	married	5000	2	yes	no	yes	public	yes	no	2	3	3	3	3	yes	no	no	no	no	0
dilla_hc		1		26	working	yes	absent	health_center	pict	yes	positive	yes	negative	no			no	yes	no	tdf_3tc_dtg	1	given	40	female	urban	other	muslim	primary_education__1_8	housewife	married	10000	6	yes	yes	yes	private	yes	yes	2	4	3	3	3	yes	no	no	no	no	0
dilla_hc	671	1		19.2	working	no	absent	hospital	vct	yes	negative	no		no			no	yes	no	tdf_3tc_dtg	5	given	27	female	urban	amhara	orthodox	primary_education__1_8	private_work	divorced	5000	2	no	no	yes	public	yes	no	2	3	3	2	2	yes	no	no	no	no	0
dilla_hc		1		17.6	working	no	absent	health_center	ict	yes	negative	no		no			no	yes	no	tdf_3tc_dtg	1	given	38	female	urban	other	orthodox	no_formal_education	private_work	single	800	0	yes	no	yes	public	no	no	1	3	2	2	2	no	no	no	no	no	0
dilla_hc	494	1		18.8	working	yes	absent	health_center	medical_facility	yes	positive	no		yes	negative		no	yes	no	tdf_3tc_dtg	1	given	25	female	urban	guraghe	orthodox	primary_education__1_8	private_work	married	7500	1	no	no	yes	public	yes	no	1	4	3	3	3	no	no	no	no	no	0
dilla_hc		1		15.2	working	no	absent	health_center	pict	yes	negative	no		no			no	yes	no	tdf_3tc_dtg	1	given	40	female	urban	amhara	muslim	no_formal_education	unemployed	married	500	3	yes	no	yes	public	yes	no	1	4	4	2	2	yes	no	no	yes	yes	0
dilla_hc	225	3		16	ambulatory	yes	present	health_center	medical_facility	yes	positive	yes	positive	no			yes	no	no	tdf_3tc_dtg	14	given	28	female	urban	sidama	protestant	primary_education__1_8	private_work	single	10000	0	no	no	yes	private	yes	no	1	4	4	4	3	no	no	no	no	no	1
dilla_hc	312	3		19.2	working	yes	present	hospital	medical_facility	yes	positive	yes	positive	no			yes	no	no	tdf_3tc_dtg	14	given	26	male	urban	guraghe	muslim	secondary_education_and_above	others	married	10000	0	no	yes	yes	private	no	no	1	3	2	2	2	no	yes	yes	yes	no	1
dilla_hc		1		22	working	no	absent	proj_campaign	pict	yes	negative	no		no			no	yes	no	tdf_3tc_dtg	1	given	26	male	urban	oromo	protestant	secondary_education_and_above	private_work	married	6000	1	no	no	yes	public	yes	yes	1	4	4	3	3	no	no	yes	yes	no	0
dilla_hc	889	2		21	working	yes	absent	health_center	pict	yes	negative	no		no			no	no	no	tdf_3tc_dtg	1	given	42	female	urban	oromo	orthodox	no_formal_education	others	married	1500	4	yes	no	yes	public	yes	yes	1	4	4	4	3	yes	no	no	no	no	0
dilla_hc	287	3		17.6	working	yes	present	health_center	medical_facility	yes	positive	yes	positive	yes	positive		yes	no	no	tdf_3tc_dtg	14	given	38	male	urban	gedeo	protestant	primary_education__1_8	unemployed	divorced	2500	2	no	no	yes	public	no	no	0	4	2	2	2	yes	yes	yes	no	no	1
dilla_hc	1317	1		17.2	working	no	absent	health_center	ict	yes	negative	no		no			no	no	no	tdf_3tc_dtg	1	given	20	female	urban	sidama	protestant	primary_education__1_8	others	married	3000	1	no	no	yes	public	yes	no	1	3	3	3	3	yes	no	no	no	no	0
dilla_hc	318	3		19	working	yes	present	hospital	medical_facility	yes	positive	yes	positive	no			yes	no	no	tdf_3tc_dtg	12	given	26	male	urban	guraghe	orthodox	secondary_education_and_above	others	married	13000	0	no	yes	yes	private	yes	no	1	4	3	3	3	no	yes	yes	yes	yes	1
dilla_hc	416	1		16	working	no	absent	health_center	pict	yes	negative	no		no			no	no	no	tdf_3tc_dtg	1	given	30	female	urban	oromo	muslim	no_formal_education	housewife	married	3000	2	yes	no	yes	public	yes	no	1	3	3	3	3	yes	no	no	no	no	0
dilla_hc	335	1		21.4	working	yes	absent	health_center	pict	yes	negative	no		no			no	yes	no	tdf_3tc_dtg	1	given	28	female	urban	gedeo	protestant	primary_education__1_8	private_work	married	3000	2	no	no	yes	public	yes	no	1	4	4	4	3	yes	no	no	no	no	0
dilla_hc	724	1		20.6	working	yes	absent	health_center	ict	yes	negative	no		no			no	yes	no	tdf_3tc_dtg	1	given	35	female	urban	sidama	protestant	no_formal_education	others	single	1500	1	no	no	yes	public	no	no	0	3	2	2	2	no	no	yes	no	no	0
dilla_hc	516	1		24	working	no	absent	proj_campaign	pict	yes	negative	no		no			no	yes	no	tdf_3tc_dtg	1	not_given	32	female	urban	amhara	orthodox	primary_education__1_8	private_work	single	4000	0	no	no	yes	public	yes	no	2	3	3	3	3	no	no	no	yes	no	0
dilla_hc		1		21.2	working	yes	absent	health_center	pict	yes	negative	no		no			no	yes	no	tdf_3tc_dtg	2	given	32	female	urban	gedeo	protestant	no_formal_education	others	married	3000	5	yes	no	yes	public	no	no	1	4	4	2	5	yes	no	no	no	no	0
dilla_hc		3		20.2	working	yes	present	hospital	medical_facility	yes	positive	yes	positive	no			yes	no	no	tdf_3tc_dtg	15	given	40	male	rural	gedeo	protestant	no_formal_education	others	widowed	4000	3	no	no	yes	public	no	no	0	3	3	2	1	no	no	no	no	no	1
dilla_hc	780	1		28	working	no	absent	proj_campaign	pict	yes	negative	no		no			no	yes	no	tdf_3tc_dtg	1	given	35	female	urban	guraghe	orthodox	primary_education__1_8	private_work	divorced	5000	1	yes	no	yes	private	yes	no	2	3	3	3	3	no	no	no	yes	no	0
dilla_hc	505	2		21	working	yes	absent	hospital	medical_facility	yes	negative	no		no			no	yes	no	tdf_3tc_dtg	7	given	41	female	urban	amhara	protestant	no_formal_education	housewife	married	5000	4	yes	no	yes	public	no	no	1	4	3	3	2	yes	no	no	no	no	0
dilla_hc		1		20.2	working	no	absent	health_center	pict	yes	negative	no		no			no	yes	no	tdf_3tc_dtg	1	given	20	female	urban	other	orthodox	primary_education__1_8	others	married	6000	0	no	no	yes	private	no	no	1	3	2	2	1	no	no	no	no	no	0
dilla_hc	164	3		23.5	working	yes	present	hospital	medical_facility	yes	positive	yes	positive	no			yes	no	no	tdf_3tc_dtg	20	given	48	female	rural	other	orthodox	no_formal_education	others	divorced	5000	3	no	no	yes	public	yes	no	2	4	4	3	3	yes	no	no	no	no	1
dilla_hc	150	2		17.7	working	yes	absent	health_center	ict	yes	negative	no		no			yes	yes	no	tdf_3tc_dtg	1	given	44	male	urban	oromo	orthodox	primary_education__1_8	private_work	married	3000	2	no	no	yes	public	no	no	1	3	2	2	2	no	yes	no	no	no	1
dilla_hc	644	1		21.6	working	no	absent	proj_campaign	ict	yes	negative	no		no			no	yes	no	tdf_3tc_dtg	1	given	32	male	urban	gedeo	orthodox	no_formal_education	others	single	1000	0	no	no	no	public	no	no	0	3	2	2	2	yes	yes	yes	no	no	0
dilla_hc		3		15.8	ambulatory	yes	present	health_center	medical_facility	yes	positive	yes	positive	yes	positive		yes	no	no	tdf_3tc_dtg	15	given	46	male	urban	other	orthodox	secondary_education_and_above	others	single	10000	0	no	yes	yes	private	yes	yes	2	4	4	4	3	yes	no	yes	yes	yes	1
dilla_hc		2		13.6	working	yes	present	health_center	vct	yes	negative	no		no			no	yes	no	tdf_3tc_dtg	1	given	27	female	urban	guraghe	orthodox	secondary_education_and_above	public_servant	widowed	5000	1	no	no	yes	private	yes	no	2	4	2	3	2	no	no	no	yes	no	0
dilla_hc	42	3		17.2	ambulatory	yes	present	hospital	medical_facility	yes	positive	yes	positive	no			yes	no	yes	tdf_3tc_dtg	10	given	22	female	urban	oromo	orthodox	secondary_education_and_above	others	single	3000	0	no	no	no	private	no	no	0	3	2	2	1	yes	no	yes	no	no	1
dilla_hc		1		21.8	working	no	absent	health_center	ict	yes	negative	no		no			no	yes	no	tdf_3tc_dtg	1	given	20	female	urban	gedeo	orthodox	primary_education__1_8	others	single	2000	0	no	no	no	public	yes	yes	1	5	4	4	4	yes	no	no	no	no	0
dilla_hc		1		19	working	no	absent	health_center	vct	yes	negative	no		no			no	yes	no	tdf_3tc_dtg	1	given	52	male	urban	other	muslim	primary_education__1_8	private_work	married	6500	3	yes	yes	yes	public	yes	no	2	4	4	4	4	yes	no	no	no	no	0
dilla_hc		1		19.9	working	no	absent	health_center	vct	yes	negative	no		no			no	yes	no	tdf_3tc_dtg	1	given	45	female	urban	gedeo	protestant	no_formal_education	unemployed	married	1000	3	no	no	yes	public	no	no	1	4	3	3	3	yes	no	no	yes	no	0
dilla_hc	560	1		17.4	working	no	absent	health_center	pict	yes	negative	no		no			no	yes	no	tdf_3tc_dtg	90	given	40	female	urban	other	orthodox	no_formal_education	unemployed	widowed	300	1	no	no	yes	public	no	no	0	4	2	2	2	no	no	yes	no	no	0
durh		3	10620	16	ambulatory	yes	present	hospital	medical_facility	yes	positive	yes	positive	yes	positive		yes	no	yes	azt_3tc_dtg	2	given	25	male	urban	gedeo	protestant	secondary_education_and_above	public_servant	widowed	3000	4	no	yes	yes	public	yes	yes	2	4	4	4	3	yes	no	yes	yes	yes	1
durh	2300	1	45	20	working	no	absent	hospital	vct	yes	negative	yes	negative	yes	negative		no	yes	no	tdf_3tc_dtg	0	given	19	male	urban	gedeo	protestant	primary_education__1_8	unemployed	single	1000	0	yes	no	yes	public	yes	yes	0	4	4	4	3	yes	no	no	yes	yes	0
durh	250	1	104	19	working	no	absent	hospital	vct	yes	negative	yes	negative	yes	negative		no	yes	yes	tdf_3tc_dtg	0	given	25	female	urban	oromo	orthodox	primary_education__1_8	private_work	married	2500	2	no	no	yes	public	yes	yes	2	4	4	4	4	yes	no	yes	yes	yes	0
durh	400	1	60	21	working	no	absent	hospital	ict	yes	negative	yes	negative	yes	negative		no	yes	yes	tdf_3tc_dtg	0	given	32	male	urban	gedeo	protestant	secondary_education_and_above	public_servant	married	3800	3	yes	yes	yes	public	yes	yes	3	4	4	4	4	no	no	no	yes	yes	0
durh	450	1	49	20	working	no	absent	hospital	vct	yes	negative	no		yes	negative		no	yes	no	tdf_3tc_dtg	0	given	18	female	urban	oromo	muslim	primary_education__1_8	private_work	married	2000	1	no	no	yes	private	yes	yes	0	5	4	4	4	no	no	no	yes	yes	0
durh		3	10205	23	ambulatory	yes	present	hospital	pict	yes	positive	yes	positive	yes	positive		yes	no	yes	abc_3tc_dtg	14	given	31	female	rural	oromo	protestant	no_formal_education	unemployed	divorced	0	2	no	yes	yes	private	yes	yes	3	4	4	4	4	no	no	yes	yes	yes	1
durh	201	2	2500	18	ambulatory	yes	absent	hospital	medical_facility	yes	positive	yes	positive	yes	positive		yes	no	yes	tdf_3tc_dtg	14	given	28	female	urban	sidama	orthodox	primary_education__1_8	private_work	married	4500	4	no	no	yes	public	yes	yes	2	4	4	4	5	yes	no	yes	yes	yes	0
durh		1		20	working	no	absent	hospital	vct	yes	negative	yes	negative	yes	negative		no	yes	no	tdf_3tc_dtg	0	given	21	female	urban	sidama	orthodox	primary_education__1_8	public_servant	married	1000	2	no	no	yes	public	yes	yes	2	4	5	5	4	yes	no	no	yes	yes	0
durh	1008	1	63	19	working	no	absent	hospital	pict	yes	negative	yes	negative	yes	negative		no	yes	no	tdf_3tc_dtg	0	given	20	male	urban	sidama	protestant	secondary_education_and_above	public_servant	married	3800	4	no	no	yes	public	yes	yes	3	4	4	4	4	yes	no	no	yes	yes	0
durh	160	3	8694	17	ambulatory	yes	absent	hospital	medical_facility	yes	positive	yes	positive	yes	positive		yes	no	yes	abc_3tc_dtg	15	given	27	male	urban	oromo	protestant	secondary_education_and_above	private_work	divorced	3000	2	no	no	yes	public	yes	yes	3	4	4	4	4	yes	no	yes	yes	yes	1
durh	1680	1	30	22	working	no	absent	hospital	vct	yes	negative	yes	negative	yes	negative		no	yes	no	tdf_3tc_dtg	0	given	25	female	rural	oromo	orthodox	primary_education__1_8	private_work	married	2300	3	yes	no	yes	public	yes	yes	3	4	4	4	4	yes	no	no	yes	yes	0
durh	950	1		20	working	no	absent	hospital	vct	yes	negative	yes	negative	yes	negative		no	yes	no	tdf_3tc_dtg	0	given	30	female	urban	oromo	orthodox	secondary_education_and_above	private_work	married	3000	4	no	yes	yes	public	yes	yes	3	4	4	4	4	yes	no	yes	yes	yes	0
durh	150	3	12650	15	working	yes	present	hospital	medical_facility	yes	positive	yes	positive	yes	positive		yes	no	yes	abc_3tc_dtg	14	given	22	male	rural	gedeo	protestant	primary_education__1_8	others	single	1500	2	yes	no	yes	public	yes	yes	1	4	3	2	2	yes	no	yes	no	no	1
durh	104	2	150	19	ambulatory	yes	absent	health_center	pict	yes	positive	yes	positive	yes	positive		yes	no	yes	abc_3tc_dtg	15	given	18	male	rural	gedeo	orthodox	primary_education__1_8	others	married	2400	3	yes	no	yes	public	no	no	1	4	4	3	2	yes	yes	yes	no	no	1
durh	502	1		21	working	no	absent	health_center	vct	yes	negative	no		yes	negative		no	yes	no	tdf_3tc_dtg	0	given	34	male	urban	gedeo	muslim	secondary_education_and_above	private_work	married	3000	4	no	no	yes	private	yes	yes	0	5	5	4	4	yes	no	no	yes	yes	0
durh	443	1		20	working	no	absent	hospital	ict	yes	negative	no		yes	negative		no	yes	no	tdf_3tc_dtg	0	given	26	male	urban	sidama	protestant	secondary_education_and_above	private_work	married	4000	4	no	no	yes	public	yes	yes	2	4	4	4	4	yes	no	no	yes	yes	0
durh	360	1		19	working	no	absent	hospital	vct	yes	negative	yes	negative	yes	negative		no	yes	no	tdf_3tc_dtg	1	given	36	male	urban	gedeo	orthodox	secondary_education_and_above	private_work	married	2500	3	no	no	yes	public	yes	yes	2	4	4	4	4	yes	no	yes	yes	yes	0
durh	152	3	12500	15	ambulatory	yes	present	hospital	pict	yes	positive	yes	positive	yes	positive		yes	no	yes	azt_3tc_dtg	15	given	19	female	rural	oromo	muslim	primary_education__1_8	unemployed	married	0	4	yes	no	yes	public	yes	no	1	3	3	4	3	yes	no	no	yes	no	1
durh	60	3	16750	15	ambulatory	no	present	hospital	pict	yes	positive	yes	positive	yes	positive		yes	no	yes	tdf_3tc_dtg	14	given	21	female	rural	oromo	protestant	primary_education__1_8	private_work	married	1500	3	no	no	yes	public	yes	yes	2	4	4	4	3	yes	no	no	no	no	1
durh		1		22	working	no	absent	hospital	vct	yes	negative	yes	negative	yes	negative		no	yes	no	tdf_3tc_dtg	0	given	23	female	urban	oromo	orthodox	primary_education__1_8	private_work	married	800	2	yes	no	yes	public	no	yes	2	4	4	4	3	yes	no	yes	no	no	0
durh	580	1		19	working	no	absent	health_center	ict	yes	negative	yes	negative	yes	negative		no	yes	no	tdf_3tc_dtg	0	given	18	male	urban	gedeo	protestant	primary_education__1_8	unemployed	single	0	0	yes	no	yes	public	yes	yes	0	4	4	4	3	yes	no	no	yes	no	0
durh	186	2	3506	19	ambulatory	yes	absent	hospital	medical_facility	yes	positive	yes	positive	yes	positive		yes	no	no	abc_3tc_dtg	14	given	28	female	rural	gedeo	protestant	primary_education__1_8	housewife	married	0	2	yes	no	yes	public	no	yes	2	4	4	4	4	yes	no	no	no	no	1
durh	425	1	49	20	working	no	absent	health_center	ict	yes	negative	yes	negative	yes	negative		no	yes	no	tdf_3tc_dtg	1	given	18	male	urban	sidama	protestant	primary_education__1_8	unemployed	single	0	0	no	no	yes	public	no	no	0	4	4	4	3	yes	no	no	no	yes	0
durh	112	3	17825	16	ambulatory	yes	present	hospital	medical_facility	yes	positive	yes	positive	yes	positive		yes	no	yes	tdf_3tc_dtg	14	given	21	female	rural	oromo	orthodox	primary_education__1_8	housewife	single	500	0	yes	no	yes	public	yes	yes	1	4	4	4	3	yes	no	no	no	no	1
durh	445	1	35	21	working	no	absent	hospital	vct	yes	negative	yes	negative	yes	negative		no	yes	no	tdf_3tc_dtg	2	given	45	male	urban	oromo	muslim	secondary_education_and_above	private_work	widowed	6000	5	no	yes	yes	private	yes	yes	3	5	5	5	4	yes	no	no	yes	yes	0
durh	1580	1	56	19	working	no	absent	hospital	vct	yes	negative	yes	negative	yes	negative		no	yes	no	tdf_3tc_dtg	0	given	32	male	urban	sidama	protestant	primary_education__1_8	private_work	married	3500	2	no	no	yes	public	yes	yes	2	4	4	4	4	yes	no	no	yes	no	0
durh	104	3	10623	20	ambulatory	yes	absent	hospital	medical_facility	yes	positive	no		yes	positive		yes	no	no	tdf_3tc_dtg	15	given	33	female	rural	oromo	orthodox	primary_education__1_8	private_work	married	3000	3	no	no	yes	public	yes	yes	2	4	4	4	3	yes	no	yes	yes	yes	1
durh	1062	2	96	20	working	yes	absent	hospital	vct	yes	positive	no		yes	positive		no	no	no	tdf_3tc_dtg	14	given	25	female	urban	gedeo	protestant	secondary_education_and_above	private_work	married	2000	1	no	no	yes	public	yes	yes	2	4	4	4	3	yes	no	no	yes	yes	0
durh	65	3	5689	18	ambulatory	yes	present	hospital	pict	yes	positive	yes	positive	yes	positive		yes	no	yes	tdf_3tc_dtg	15	given	24	male	urban	oromo	muslim	primary_education__1_8	private_work	married	5000	3	no	yes	yes	private	yes	yes	3	4	5	5	5	yes	no	no	yes	yes	1
durh	81	3	4452	20	ambulatory	yes	present	hospital	medical_facility	yes	positive	yes	positive	yes	positive		yes	no	yes	other	14	given	35	female	rural	sidama	orthodox	primary_education__1_8	housewife	married	0	4	yes	no	yes	public	yes	yes	2	4	4	4	4	yes	no	no	yes	no	1
durh	1520	1	38	21	working	no	absent	hospital	vct	yes	negative	yes	negative	yes	negative		no	yes	no	tdf_3tc_dtg	0	given	26	female	urban	gedeo	orthodox	primary_education__1_8	unemployed	married	0	3	yes	no	yes	public	yes	yes	2	4	4	3	3	yes	no	yes	no	no	0
durh	302	2	165	19	working	yes	absent	health_center	ict	yes	positive	no		yes	positive		no	no	no	tdf_3tc_dtg	14	given	19	female	rural	oromo	muslim	primary_education__1_8	unemployed	single	0	0	yes	no	yes	public	yes	yes	0	4	4	4	3	yes	no	no	no	no	0
durh	2568	1	47	20	working	no	absent	hospital	vct	yes	negative	yes	negative	yes	negative		no	yes	no	tdf_3tc_dtg	0	given	22	female	rural	gedeo	protestant	primary_education__1_8	housewife	married	500	2	yes	no	yes	public	yes	yes	1	4	4	4	3	yes	no	no	no	no	0
durh	2465	1	30	21	working	no	absent	health_center	ict	yes	negative	yes	negative	yes	negative		no	yes	no	tdf_3tc_dtg	0	given	27	female	rural	gedeo	protestant	primary_education__1_8	housewife	married	1000	2	no	yes	yes	public	yes	yes	2	4	4	4	4	yes	no	no	yes	no	0
durh	152	3	10840	19	ambulatory	yes	present	hospital	pict	yes	positive	yes	positive	yes	positive		yes	no	yes	tdf_3tc_dtg	15	given	39	male	urban	oromo	orthodox	primary_education__1_8	private_work	married	5000	4	no	yes	yes	private	yes	yes	1	4	4	5	4	yes	no	yes	yes	yes	1
durh	952	1	46	21	working	no	absent	hospital	vct	yes	negative	yes	negative	yes	negative		no	yes	no	tdf_3tc_dtg	0	given	25	female	rural	oromo	muslim	primary_education__1_8	private_work	married	2000	2	no	no	yes	public	yes	yes	2	4	4	4	4	yes	no	yes	yes	no	0
durh	43	3	8536	19	ambulatory	yes	present	hospital	medical_facility	yes	positive	yes	positive	yes	positive		yes	no	yes	tdf_3tc_dtg	18	given	18	female	rural	oromo	protestant	no_formal_education	housewife	divorced	0	2	no	no	yes	public	no	no	0	2	2	2	1	yes	no	no	no	no	1
durh	968	1	44	22	working	no	absent	hospital	vct	yes	negative	yes	negative	yes	negative		no	yes	no	tdf_3tc_dtg	0	given	24	male	urban	gedeo	muslim	primary_education__1_8	private_work	married	4500	2	no	no	yes	public	yes	yes	2	4	4	4	3	yes	no	yes	yes	no	0
durh	652	1	50	21	working	no	absent	hospital	vct	yes	negative	yes	negative	yes	negative		no	yes	no	tdf_3tc_dtg	0	given	20	female	rural	sidama	protestant	primary_education__1_8	housewife	married	700	3	yes	no	yes	public	yes	yes	2	4	4	4	3	yes	no	no	yes	no	0
durh		1	54	20	working	no	absent	health_center	vct	yes	negative	yes	negative	yes	negative		no	yes	no	tdf_3tc_dtg	0	given	21	male	urban	gedeo	protestant	primary_education__1_8	unemployed	single	0	0	no	no	yes	public	yes	yes	0	4	4	4	4	yes	no	no	yes	no	0
durh	105	3	9564	18	ambulatory	yes	present	hospital	vct	yes	positive	yes	positive	yes	positive		yes	no	yes	tdf_3tc_dtg	14	given	22	male	rural	oromo	orthodox	primary_education__1_8	private_work	married	2000	2	no	no	yes	public	yes	yes	2	4	3	4	4	yes	no	yes	yes	no	1
durh	653	1	29	20	working	no	absent	hospital	vct	yes	negative	yes	negative	yes	negative		no	yes	no	tdf_3tc_dtg	0	given	26	female	urban	gedeo	orthodox	primary_education__1_8	unemployed	married	500	4	no	no	yes	public	no	no	0	2	2	2	1	no	yes	yes	no	no	0
durh	996	2	103	19	working	yes	absent	hospital	medical_facility	yes	positive	yes	positive	yes	positive		no	no	no	abc_3tc_dtg	14	given	30	male	urban	sidama	protestant	secondary_education_and_above	private_work	married	5000	3	no	no	yes	private	yes	yes	2	4	4	4	4	yes	no	no	yes	yes	0
durh	583	1	35	23	working	no	absent	hospital	vct	yes	negative	yes	negative	yes	negative		no	yes	no	tdf_3tc_dtg	0	given	39	male	urban	gedeo	protestant	secondary_education_and_above	private_work	married	4500	4	no	no	yes	public	yes	yes	3	4	4	4	4	yes	no	no	yes	yes	0
durh	686	1	56	20	working	no	absent	hospital	vct	yes	positive	yes	negative	yes	negative		no	yes	no	tdf_3tc_dtg	1	given	36	male	urban	oromo	muslim	secondary_education_and_above	private_work	married	6500	5	no	yes	yes	private	yes	yes	3	4	4	4	4	no	no	no	yes	yes	0
durh	924	1	27	21	working	no	absent	hospital	ict	yes	negative	yes	negative	yes	negative		no	yes	no	tdf_3tc_dtg	0	given	46	male	rural	gedeo	protestant	primary_education__1_8	private_work	widowed	4000	5	no	no	yes	public	yes	yes	2	4	4	4	4	yes	no	no	yes	no	0
durh	2697	1	25	22	working	no	present	hospital	vct	yes	negative	yes	negative	yes	negative		no	yes	yes	tdf_3tc_dtg	3	given	35	female	rural	oromo	protestant	no_formal_education	housewife	married	0	4	yes	no	yes	public	yes	yes	2	4	4	4	4	yes	no	no	yes	no	0
durh	523	1	46	20	working	no	absent	hospital	vct	yes	negative	yes	negative	yes	negative		no	yes	no	tdf_3tc_dtg	0	given	35	female	urban	gedeo	orthodox	primary_education__1_8	private_work	married	2000	3	no	no	yes	public	yes	yes	3	4	4	4	4	yes	no	yes	yes	no	0
durh	150	3	5680	20	working	yes	present	hospital	pict	yes	positive	yes	positive	yes	positive		yes	no	no	tdf_3tc_dtg	14	given	27	female	rural	gedeo	protestant	primary_education__1_8	housewife	married	0	2	no	no	yes	public	yes	yes	2	4	4	4	4	yes	no	no	yes	no	1
durh	2658	1	46	22	working	no	absent	hospital	vct	yes	negative	yes	negative	yes	negative		no	yes	no	tdf_3tc_dtg	0	given	18	male	urban	oromo	protestant	primary_education__1_8	unemployed	single	0	0	no	no	yes	public	yes	no	0	2	3	4	3	yes	no	no	no	no	0
durh	2689	1	38	21	working	no	absent	hospital	vct	yes	negative	yes	negative	yes	negative		no	yes	no	tdf_3tc_dtg	0	given	22	female	rural	oromo	muslim	primary_education__1_8	housewife	married	1000	2	no	no	yes	public	yes	yes	2	4	4	4	4	yes	no	no	yes	no	0
durh	1452	2	159	23	working	yes	absent	health_center	vct	yes	positive	yes	positive	no			no	no	no	abc_3tc_dtg	14	given	30	male	urban	oromo	protestant	primary_education__1_8	private_work	married	1000	3	no	no	yes	public	yes	yes	2	4	4	4	3	yes	no	no	yes	no	0
durh	104	2	260	20	working	yes	absent	hospital	vct	yes	positive	yes	positive	yes	positive		yes	no	no	abc_3tc_dtg	14	given	29	male	urban	oromo	orthodox	secondary_education_and_above	private_work	divorced	2000	1	no	no	yes	public	yes	yes	1	4	4	4	4	yes	no	no	yes	no	1
durh	2562	1	51	22	working	no	absent	hospital	vct	yes	negative	yes	negative	yes	negative		no	yes	no	tdf_3tc_dtg	0	given	19	female	urban	gedeo	protestant	primary_education__1_8	unemployed	single	0	0	no	no	yes	public	yes	yes	0	4	4	4	3	yes	no	no	yes	yes	0
durh	2253	1	52	20	working	no	absent	hospital	vct	yes	negative	yes	negative	yes	negative		no	yes	no	tdf_3tc_dtg	0	given	20	male	urban	gedeo	protestant	primary_education__1_8	unemployed	single	0	0	no	no	yes	public	yes	yes	0	4	4	4	3	yes	no	no	yes	yes	0
durh	834	1	56	20	working	no	absent	hospital	vct	yes	negative	no		yes	negative		no	yes	no	tdf_3tc_dtg	0	given	24	female	urban	sidama	protestant	primary_education__1_8	housewife	married	1500	2	no	no	yes	public	yes	yes	2	4	4	4	4	yes	no	no	yes	yes	0
durh	150	3	13408	18	ambulatory	yes	present	hospital	vct	yes	positive	yes	positive	yes	positive		yes	no	no	tdf_3tc_dtg	16	given	29	female	rural	oromo	muslim	primary_education__1_8	housewife	divorced	0	2	no	no	yes	public	yes	yes	2	4	4	4	4	yes	no	yes	yes	no	1
durh	563	1	68	21	working	no	absent	health_center	vct	yes	negative	yes	negative	yes	negative		no	yes	no	tdf_3tc_dtg	0	given	25	female	rural	gedeo	protestant	primary_education__1_8	private_work	married	800	2	no	no	yes	public	yes	yes	1	4	4	4	4	yes	no	no	yes	no	0
durh	456	1	45	22	working	no	absent	hospital	vct	yes	negative	yes	negative	yes	negative		no	yes	no	tdf_3tc_dtg	0	given	21	male	urban	oromo	protestant	primary_education__1_8	housewife	married	550	2	yes	no	yes	public	yes	yes	2	4	4	4	4	yes	no	no	yes	no	0
durh	650	2	45	20	working	yes	absent	hospital	vct	yes	positive	no		yes	positive		no	no	no	tdf_3tc_dtg	17	given	34	male	urban	oromo	muslim	primary_education__1_8	private_work	married	3000	3	no	yes	yes	private	yes	yes	3	5	5	5	4	yes	no	no	yes	yes	0
durh	2632	1	95	22	working	no	absent	hospital	vct	yes	negative	yes	negative	yes	negative		no	yes	no	tdf_3tc_dtg	0	given	31	female	urban	sidama	protestant	primary_education__1_8	housewife	married	0	4	yes	no	yes	public	yes	yes	2	4	4	4	4	yes	no	no	yes	no	0
durh	456	1	45	23	working	no	absent	hospital	vct	yes	negative	yes	negative	yes	negative		no	yes	no	tdf_3tc_dtg	2	given	23	female	urban	oromo	protestant	primary_education__1_8	housewife	married	800	2	no	no	yes	public	yes	yes	2	4	4	4	4	yes	no	no	yes	no	0
durh	623	1	52	21	working	no	absent	hospital	medical_facility	yes	negative	yes	negative	yes	negative		no	yes	no	tdf_3tc_dtg	0	given	19	female	rural	oromo	protestant	no_formal_education	unemployed	single	0	0	no	no	yes	public	yes	yes	0	3	3	3	3	yes	no	no	yes	no	0
durh	769	1	115	23	working	no	absent	hospital	vct	yes	negative	yes	negative	yes	negative		no	yes	no	tdf_3tc_dtg	0	given	52	female	rural	oromo	protestant	primary_education__1_8	housewife	married	0	6	yes	no	yes	public	yes	yes	2	4	4	4	4	yes	no	no	yes	no	0
durh	57	3	9786	19	ambulatory	yes	present	hospital	medical_facility	yes	positive	yes	positive	yes	positive		yes	no	yes	tdf_3tc_dtg	15	given	39	male	urban	gedeo	orthodox	no_formal_education	unemployed	widowed	0	4	yes	no	yes	public	yes	yes	3	4	4	4	4	yes	no	no	yes	no	1
durh	532	1	56	22	working	no	absent	hospital	pict	yes	negative	yes	negative	yes	negative		no	yes	no	tdf_3tc_dtg	0	given	24	female	rural	gedeo	protestant	primary_education__1_8	private_work	married	2000	2	no	no	yes	public	yes	yes	2	4	4	3	3	yes	no	no	yes	no	0
durh	958	1	33	21	working	no	absent	hospital	vct	yes	negative	no		yes	negative		no	yes	no	tdf_3tc_dtg	0	given	38	female	urban	oromo	orthodox	primary_education__1_8	private_work	married	4000	3	no	yes	yes	private	yes	yes	3	4	4	5	5	yes	no	yes	yes	no	0
durh	68	3	14980	18	ambulatory	yes	present	hospital	medical_facility	yes	positive	yes	positive	yes	positive		yes	no	yes	tdf_3tc_dtg	16	given	29	male	rural	oromo	protestant	primary_education__1_8	private_work	married	2500	4	no	no	yes	public	yes	no	1	3	3	3	3	yes	no	yes	no	no	1
durh	768	1	40	22	working	no	absent	health_center	vct	yes	negative	yes	negative	yes	negative		no	yes	no	tdf_3tc_dtg	0	given	20	female	urban	gedeo	protestant	primary_education__1_8	housewife	married	1000	2	no	no	yes	public	yes	yes	2	4	5	5	5	yes	no	no	yes	yes	0
durh	543	2	65	20	working	yes	absent	hospital	vct	yes	positive	yes	positive	yes	positive		no	no	no	tdf_3tc_dtg	14	given	19	female	urban	gedeo	protestant	primary_education__1_8	unemployed	single	0	0	no	no	yes	public	yes	no	0	3	3	3	3	yes	no	no	no	no	0
durh	161	2	2563	20	working	yes	absent	hospital	pict	yes	positive	yes	positive	yes	positive		yes	no	no	tdf_3tc_dtg	15	given	38	female	rural	oromo	orthodox	primary_education__1_8	housewife	married	2000	4	no	no	yes	public	yes	yes	3	4	4	4	5	yes	no	no	yes	no	1
durh	2253	1	62	22	working	no	absent	health_center	ict	yes	negative	yes	negative	yes	negative		no	yes	no	tdf_3tc_dtg	0	given	21	male	urban	gedeo	protestant	primary_education__1_8	private_work	married	3500	2	no	no	yes	public	yes	yes	2	4	5	5	5	yes	no	no	yes	yes	0
durh	95	3	9562	19	ambulatory	yes	present	hospital	medical_facility	yes	positive	yes	positive	yes	positive		yes	no	yes	tdf_3tc_dtg	16	given	25	female	rural	oromo	protestant	primary_education__1_8	housewife	married	0	2	no	no	yes	public	no	no	0	2	2	2	1	yes	no	no	no	no	1
durh	438	1	58	20	working	no	absent	health_center	ict	yes	negative	no		yes	negative		no	yes	no	tdf_3tc_dtg	0	given	30	female	rural	sidama	protestant	primary_education__1_8	housewife	married	850	3	no	no	yes	public	yes	yes	2	4	4	4	4	yes	no	no	yes	no	0
durh	73	3	10852	23	ambulatory	yes	present	hospital	medical_facility	yes	positive	yes	positive	yes	positive		yes	no	no	tdf_3tc_dtg	14	given	27	male	urban	gedeo	orthodox	secondary_education_and_above	private_work	married	4500	1	no	no	yes	private	yes	yes	3	4	4	4	4	yes	no	yes	yes	yes	1
durh	746	1	65	22	working	no	absent	hospital	vct	yes	negative	no		yes	negative		no	yes	no	tdf_3tc_dtg	0	given	20	female	rural	oromo	orthodox	primary_education__1_8	private_work	married	1000	2	no	no	yes	public	no	yes	2	4	4	3	3	yes	no	yes	yes	yes	0
durh	1235	1	50	21	working	no	absent	hospital	vct	yes	negative	no		yes	negative		no	yes	no	tdf_3tc_dtg	0	given	23	female	urban	oromo	orthodox	primary_education__1_8	private_work	single	4000	0	no	no	yes	private	no	no	1	2	2	2	2	no	yes	yes	yes	yes	0
durh	75	3	12453	22	ambulatory	yes	present	health_center	vct	yes	positive	yes	positive	yes	positive		yes	no	no	tdf_3tc_dtg	18	given	36	female	rural	gedeo	protestant	secondary_education_and_above	public_servant	married	2500	2	no	no	yes	public	yes	yes	2	4	4	4	4	yes	no	no	yes	no	1
durh	298	2	5380	19	working	yes	absent	hospital	pict	yes	positive	yes	positive	yes	positive		no	no	yes	abc_3tc_dtg	14	given	28	male	rural	gedeo	protestant	primary_education__1_8	private_work	married	3500	3	no	no	yes	public	yes	yes	2	4	5	5	4	yes	no	no	yes	yes	0
durh	548	1	27	22	working	no	absent	hospital	vct	yes	negative	no		yes	negative		no	yes	no	tdf_3tc_dtg	1	given	31	female	urban	amhara	orthodox	secondary_education_and_above	private_work	married	5000	3	no	yes	yes	private	yes	yes	3	5	5	5	4	yes	no	yes	yes	yes	0
durh	295	2	49	19	working	yes	absent	health_center	vct	yes	positive	yes	positive	yes	positive		no	no	no	tdf_3tc_dtg	16	given	22	female	urban	oromo	orthodox	primary_education__1_8	private_work	divorced	600	1	no	no	yes	public	no	yes	1	3	3	3	3	yes	no	yes	yes	yes	0
durh	682	1	25	21	working	no	absent	hospital	vct	yes	negative	yes	negative	yes	negative		no	yes	no	tdf_3tc_dtg	0	given	19	male	urban	gedeo	protestant	primary_education__1_8	unemployed	single	0	0	no	no	yes	public	yes	yes	2	4	4	4	4	yes	no	no	yes	no	0
durh	953	1	106	21	working	no	absent	hospital	ict	yes	negative	no		yes	negative		no	yes	no	abc_3tc_dtg	5	given	35	male	urban	oromo	muslim	secondary_education_and_above	private_work	married	4000	4	no	no	yes	private	yes	yes	3	4	4	4	4	yes	no	yes	yes	no	0
durh	2580	1	44	22	working	no	absent	hospital	pict	yes	negative	yes	negative	yes	negative		no	yes	no	tdf_3tc_dtg	0	given	26	male	rural	gedeo	protestant	secondary_education_and_above	public_servant	married	4650	2	no	no	yes	public	yes	yes	3	5	5	5	4	yes	no	no	yes	yes	0
durh	86	3	8657	18	ambulatory	yes	present	hospital	medical_facility	yes	positive	yes	negative	yes	positive		yes	no	yes	tdf_3tc_dtg	15	given	37	male	urban	sidama	protestant	secondary_education_and_above	public_servant	married	4500	3	no	no	yes	public	yes	yes	2	4	4	4	4	yes	no	no	yes	yes	1
dilla_hc	715	3		17.2	working	yes	present	health_center	medical_facility	yes	positive	yes	positive	yes	positive		yes	no	no	tdf_3tc_dtg	14	given	29	male	urban	sidama	orthodox	primary_education__1_8	private_work	single	2500	0	no	no	yes	public	no	no	0	4	2	2	1	yes	yes	yes	no	no	1
dilla_hc		1		19.5	working	yes	absent	health_center	ict	yes	negative	no		no			no	yes	no	tdf_3tc_dtg	1	given	35	male	urban	gedeo	protestant	primary_education__1_8	unemployed	married	1500	4	no	no	yes	public	no	no	1	4	4	3	2	yes	no	yes	no	no	0
dilla_hc		2		20	working	yes	present	health_center	vct	yes	negative	no		no			yes	yes	no	tdf_3tc_dtg	7	given	26	female	urban	oromo	orthodox	secondary_education_and_above	private_work	single	8000	0	no	no	yes	private	yes	no	1	4	3	3	2	no	no	no	yes	no	0
dilla_hc		1		19	working	no	absent	health_center	pict	yes	negative	no		no			no	no	no	tdf_3tc_dtg	1	given	18	female	urban	amhara	orthodox	primary_education__1_8	unemployed	single	0	0	no	no	no	public	yes	no	0	4	4	3	3	yes	no	no	no	no	0
dilla_hc	750	1		20	working	yes	absent	health_center	medical_facility	yes	negative	no		no			no	yes	no	tdf_3tc_dtg	1	given	18	female	urban	sidama	protestant	no_formal_education	others	single	900	0	no	no	no	public	yes	no	0	5	2	3	3	yes	no	no	no	no	0
dilla_hc		1		26.7	working	no	absent	health_center	ict	yes	negative	no		no			no	yes	no	tdf_3tc_dtg	1	given	32	female	urban	oromo	muslim	no_formal_education	private_work	married	12000	3	yes	yes	yes	private	yes	yes	2	5	4	4	4	no	no	no	no	no	0
dilla_hc	46	4		16.2	ambulatory	yes	present	health_center	medical_facility	yes	negative	no		yes	negative		yes	yes	yes	tdf_3tc_dtg	7	given	26	male	urban	other	orthodox	primary_education__1_8	private_work	single	4000	0	no	no	yes	public	yes	no	0	4	3	3	3	no	yes	yes	yes	no	1
dilla_hc		3		19.8	working	yes	present	health_center	medical_facility	yes	positive	yes	positive	yes	positive		yes	no	no	tdf_3tc_dtg	14	given	38	male	rural	gedeo	orthodox	primary_education__1_8	others	married	800	1	no	no	no	public	no	yes	1	4	3	3	2	yes	no	no	no	no	1
dilla_hc	343	1		24.8	working	no	absent	proj_campaign	pict	yes	negative	no		no			yes	yes	no	tdf_3tc_dtg	30	given	42	female	urban	guraghe	orthodox	primary_education__1_8	private_work	divorced	3000	2	yes	no	yes	public	yes	no	1	4	3	3	2	yes	no	no	yes	no	0
dilla_hc	260	2		15.3	working	yes	present	proj_campaign	pict	yes	positive	yes	positive	no			yes	yes	no	tdf_3tc_dtg	90	given	45	male	rural	oromo	others	no_formal_education	others	widowed	2000	7	no	no	no	public	yes	no	0	4	2	2	2	yes	no	yes	no	no	0
dilla_hc	509	2		20	working	no	absent	hospital	medical_facility	yes	negative	no		no			no	yes	no	tdf_3tc_dtg	21	given	51	female	urban	other	orthodox	no_formal_education	unemployed	divorced	300	1	no	no	no	public	no	no	0	3	2	1	1	no	no	yes	no	no	0
dilla_hc	146	3		18.7	ambulatory	yes	present	health_center	medical_facility	yes	positive	yes	positive	no			yes	no	yes	tdf_3tc_dtg	15	given	36	male	rural	gedeo	protestant	secondary_education_and_above	public_servant	widowed	6500	3	no	no	yes	public	yes	no	2	4	3	3	3	yes	no	no	yes	no	1
dilla_hc	475	1		33	working	no	absent	health_center	pict	yes	negative	no		no			no	yes	no	tdf_3tc_dtg	10	given	29	female	urban	oromo	protestant	primary_education__1_8	housewife	married	0	2	yes	no	yes	public	yes	yes	1	4	4	4	4	no	no	no	no	no	0
dilla_hc	1268	1		28	working	no	absent	health_center	pict	yes	negative	no		no			no	yes	no	tdf_3tc_dtg	1	given	35	female	urban	guraghe	orthodox	primary_education__1_8	others	married	4000	3	no	no	no	private	yes	no	2	3	3	3	3	yes	no	no	no	no	0
dilla_hc	417	2		16	ambulatory	yes	absent	hospital	medical_facility	yes	negative	no		no			yes	yes	no	tdf_3tc_dtg	7	given	51	male	rural	gedeo	orthodox	no_formal_education	others	widowed	2000	5	yes	no	yes	public	yes	no	1	5	4	4	4	yes	no	yes	no	no	0
dilla_hc	999	1		22.4	working	no	absent	health_center	ict	yes	negative	no		no			no	yes	no	tdf_3tc_dtg	1	given	19	female	urban	sidama	protestant	no_formal_education	others	single	800	0	no	no	yes	public	no	no	0	4	2	2	2	no	no	no	no	no	0
dilla_hc		1		19	working	no	absent	proj_campaign	pict	yes	negative	no		no			no	yes	no	tdf_3tc_dtg	1	given	42	male	urban	oromo	orthodox	secondary_education_and_above	public_servant	divorced	2000	2	no	no	yes	public	yes	no	2	4	4	4	3	yes	yes	no	yes	no	0
dilla_hc		1		16	working	no	absent	health_center	pict	yes	negative	no		no			no	yes	no	tdf_3tc_dtg	1	given	28	female	urban	other	orthodox	primary_education__1_8	housewife	married	1600	1	no	no	yes	public	no	no	1	4	3	3	2	yes	no	no	no	no	0
dilla_hc	10	4		15	ambulatory	yes	present	hospital	medical_facility	yes	positive	yes	negative	no			yes	no	yes	tdf_3tc_dtg	21	given	35	female	urban	gedeo	protestant	primary_education__1_8	unemployed	widowed	4000	1	yes	no	yes	public	yes	no	1	4	4	4	4	yes	no	no	no	no	1
dilla_hc		1		17	working	no	absent	health_center	pict	yes	negative	no		no			no	yes	no	tdf_3tc_dtg	1	given	22	female	urban	gedeo	protestant	primary_education__1_8	others	single	1500	0	no	no	no	public	no	no	0	4	2	2	2	yes	no	no	no	no	0
dilla_hc		1		22	working	yes	absent	proj_campaign	pict	yes	negative	no		no			no	yes	no	tdf_3tc_dtg	3	given	30	female	urban	sidama	orthodox	no_formal_education	others	divorced	3000	1	no	no	yes	public	no	no	0	3	3	3	3	no	no	yes	no	no	0
dilla_hc		2		21.3	working	yes	absent	health_center	medical_facility	yes	negative	no		no			no	yes	no	tdf_3tc_dtg	3	given	25	female	urban	other	muslim	primary_education__1_8	private_work	married	3000	3	yes	no	yes	public	yes	no	1	4	4	4	3	yes	no	no	no	no	0
dilla_hc	400	1		19.7	working	no	absent	health_center	pict	yes	negative	no		no			no	yes	no	tdf_3tc_dtg	40	given	32	female	rural	sidama	protestant	no_formal_education	housewife	married	800	5	no	no	no	public	no	no	0	3	3	3	2	yes	no	no	no	no	0
dilla_hc	714	1		22	working	no	absent	health_center	ict	yes	negative	no		no			no	no	no	tdf_3tc_dtg	1	given	28	male	urban	other	orthodox	no_formal_education	others	divorced	2000	2	no	no	yes	private	no	yes	0	4	2	2	2	no	yes	yes	yes	no	0
dilla_hc	119	3		19.6	working	yes	present	hospital	medical_facility	yes	positive	yes	positive	no			yes	no	yes	tdf_3tc_dtg	14	given	29	female	urban	oromo	orthodox	primary_education__1_8	others	divorced	2800	2	yes	no	yes	public	yes	yes	2	4	4	4	4	yes	no	no	yes	no	1
dilla_hc	807	1		19.6	working	no	absent	health_center	ict	yes	negative	no		no			no	yes	no	tdf_3tc_dtg	1	given	26	female	urban	oromo	protestant	no_formal_education	others	divorced	1200	1	yes	no	yes	public	no	no	1	4	3	3	2	yes	no	no	no	no	0
dilla_hc	172	3		17	ambulatory	yes	present	health_center	medical_facility	yes	positive	yes	positive	no			yes	no	no	tdf_3tc_dtg	12	given	45	female	rural	oromo	others	no_formal_education	housewife	married	3000	7	no	no	yes	public	yes	no	0	4	4	3	3	yes	no	no	no	no	1
dilla_hc	318	1		21.8	working	no	absent	health_center	vct	yes	negative	no		no			no	no	no	tdf_3tc_dtg	1	given	36	female	urban	amhara	orthodox	primary_education__1_8	others	divorced	2000	2	no	no	yes	public	yes	no	1	5	4	4	4	no	no	no	yes	yes	0
dilla_hc		4		17.2	ambulatory	yes	present	hospital	medical_facility	yes	negative	no		no			yes	no	no	tdf_3tc_dtg	10	given	32	male	urban	gedeo	orthodox	secondary_education_and_above	private_work	single	6000	0	no	no	yes	private	no	no	1	4	3	3	3	no	no	yes	no	no	1
dilla_hc	574	1		23.6	working	no	absent	proj_campaign	ict	yes	negative	no		no			no	yes	no	tdf_3tc_dtg	1	given	25	female	urban	guraghe	orthodox	no_formal_education	private_work	divorced	2000	1	no	no	no	public	yes	no	0	4	4	4	4	yes	no	no	no	no	0
dilla_hc	1110	1		19.2	working	no	absent	health_center	pict	yes	negative	no		no			no	yes	no	tdf_3tc_dtg	3	given	39	female	urban	other	orthodox	primary_education__1_8	private_work	married	8000	2	yes	no	yes	public	no	no	1	4	2	2	2	yes	no	no	no	no	0
dilla_hc		1		25.7	working	no	absent	health_center	ict	yes	negative	no		no			no	yes	no	tdf_3tc_dtg	1	given	28	male	urban	guraghe	orthodox	primary_education__1_8	private_work	married	6000	2	yes	yes	yes	private	yes	yes	2	5	4	4	4	no	yes	yes	yes	yes	0
dilla_hc	951	1		20	working	no	absent	health_center	vct	yes	negative	no		no			no	yes	no	tdf_3tc_dtg	1	given	25	male	urban	gedeo	protestant	secondary_education_and_above	public_servant	single	5000	0	no	no	yes	public	yes	yes	0	4	3	3	3	no	yes	no	yes	yes	0
dilla_hc		2		19.5	working	yes	absent	health_center	medical_facility	yes	positive	yes	negative	yes	negative		no	yes	no	tdf_3tc_dtg	1	given	32	female	urban	other	muslim	primary_education__1_8	private_work	married	5000	3	yes	no	yes	public	yes	no	2	4	4	4	3	yes	no	no	no	no	0
dilla_hc	651	1		21.5	working	no	absent	health_center	pict	yes	negative	no		no			no	yes	no	tdf_3tc_dtg	1	given	28	male	urban	oromo	orthodox	primary_education__1_8	others	single	1000	0	no	no	yes	public	no	no	0	3	2	2	2	no	no	yes	no	no	0
dilla_hc	364	1		22.3	working	no	absent	health_center	pict	yes	negative	no		no			yes	yes	no	tdf_3tc_dtg	1	given	33	female	rural	amhara	orthodox	primary_education__1_8	housewife	married	0	2	no	no	yes	public	yes	no	1	4	3	3	3	yes	no	no	no	no	0
dilla_hc	412	1		18.5	working	no	absent	health_center	pict	yes	negative	no		no			no	yes	no	tdf_3tc_dtg	1	given	30	male	urban	gedeo	protestant	secondary_education_and_above	private_work	married	2000	1	no	no	yes	public	yes	yes	1	4	2	3	3	no	no	yes	no	no	0
dilla_hc	443	2		16.2	working	yes	present	health_center	medical_facility	yes	positive	yes	positive	no			yes	no	no	tdf_3tc_dtg	12	given	18	female	urban	guraghe	orthodox	no_formal_education	others	single	800	0	no	no	yes	public	yes	no	0	3	3	3	3	no	no	no	no	no	0
dilla_hc		1		23	working	no	absent	health_center	ict	yes	negative	no		no			no	yes	no	tdf_3tc_dtg	1	given	28	male	urban	oromo	orthodox	secondary_education_and_above	private_work	married	4000	1	no	no	yes	public	no	no	0	3	1	2	1	no	yes	yes	no	no	0
dilla_hc	641	1		26.2	working	no	absent	health_center	ict	yes	negative	no		no			no	yes	no	tdf_3tc_dtg	3	given	30	female	urban	other	muslim	no_formal_education	housewife	married	0	2	yes	no	yes	private	yes	no	2	4	4	4	4	yes	no	no	no	no	0
dilla_hc	103	4		20.7	working	yes	present	health_center	medical_facility	yes	positive	yes	negative	no			yes	no	no	tdf_3tc_dtg	15	given	31	female	urban	sidama	orthodox	no_formal_education	unemployed	single	0	0	no	no	no	public	no	no	1	2	2	2	2	no	no	yes	no	no	1
dilla_hc	924	1		19	working	yes	absent	health_center	pict	yes	negative	no		no			no	no	no	tdf_3tc_dtg	1	given	28	female	urban	oromo	orthodox	primary_education__1_8	private_work	married	2500	2	no	no	yes	public	no	no	1	4	3	3	3	yes	no	no	no	no	0
dilla_hc	517	1		20.5	working	no	absent	health_center	vct	yes	negative	no		no			no	yes	no	tdf_3tc_dtg	2	given	36	male	urban	amhara	orthodox	secondary_education_and_above	public_servant	married	6200	3	no	no	yes	public	yes	no	2	4	4	4	4	yes	yes	yes	yes	no	0
dilla_hc		1		21	working	no	absent	health_center	pict	yes	negative	no		no			no	yes	no	tdf_3tc_dtg	1	given	28	female	urban	other	muslim	no_formal_education	private_work	divorced	6000	2	no	no	yes	private	yes	no	2	4	4	4	4	yes	no	no	no	no	0
dilla_hc	880	1		26	working	no	absent	health_center	pict	yes	negative	no		no			no	yes	no	tdf_3tc_dtg	1	given	40	male	urban	gedeo	protestant	primary_education__1_8	public_servant	widowed	1800	4	no	no	yes	public	yes	no	1	4	3	3	3	yes	no	yes	no	no	0
dilla_hc	1256	1		23.8	working	no	absent	health_center	ict	yes	negative	no		no			no	yes	no	tdf_3tc_dtg	1	given	33	female	urban	oromo	protestant	secondary_education_and_above	public_servant	married	6000	2	no	yes	yes	private	yes	yes	2	5	4	4	4	no	no	yes	yes	yes	0
dilla_hc	746	3		18.2	working	yes	present	health_center	medical_facility	yes	positive	yes	positive	no			yes	no	no	tdf_3tc_dtg	18	given	45	female	urban	guraghe	orthodox	no_formal_education	others	widowed	4000	3	yes	no	yes	public	yes	no	1	4	3	3	3	yes	no	no	no	no	1
dilla_hc	587	2		17.5	working	no	absent	health_center	pict	yes	negative	no		no			no	yes	no	tdf_3tc_dtg	1	given	22	female	urban	oromo	orthodox	primary_education__1_8	private_work	single	3000	0	no	no	yes	public	no	no	1	4	3	3	3	no	yes	no	no	no	0
dilla_hc		1		23	working	no	absent	proj_campaign	pict	yes	negative	no		no			no	yes	no	tdf_3tc_dtg	2	given	28	female	urban	other	muslim	primary_education__1_8	private_work	divorced	3000	2	yes	no	yes	public	yes	no	2	4	3	3	3	yes	no	no	yes	no	0
dilla_hc	490	1		20	working	no	absent	hospital	pict	yes	negative	no		no			yes	yes	no	tdf_3tc_dtg	7	given	42	male	urban	oromo	muslim	secondary_education_and_above	private_work	married	1000	4	no	no	yes	private	yes	no	2	5	4	4	4	no	no	no	no	no	0
dilla_hc	668	1		21.5	working	no	absent	health_center	ict	no		no		no		no	no	yes	no	tdf_3tc_dtg	1	given	30	female	urban	gedeo	protestant	primary_education__1_8	housewife	married	1000	2	no	no	yes	public	yes	no	1	3	3	3	3	yes	no	no	no	no	0
dilla_hc		2		20.5	working	yes	absent	hospital	medical_facility	yes	positive	yes	negative	no			yes	yes	no	tdf_3tc_dtg	7	given	38	male	urban	gedeo	orthodox	primary_education__1_8	others	married	3000	5	yes	no	yes	public	yes	yes	2	5	4	4	4	yes	no	yes	yes	no	0
dilla_hc	215	3		18.1	ambulatory	yes	present	health_center	medical_facility	yes	positive	yes	negative	no			yes	no	no	tdf_3tc_dtg	25	given	42	female	urban	guraghe	orthodox	secondary_education_and_above	private_work	divorced	6000	1	yes	no	yes	private	yes	no	2	4	3	3	3	yes	no	no	yes	yes	1
dilla_hc	63	3		18.7	working	yes	present	health_center	medical_facility	yes	negative	yes	negative	yes	negative		yes	yes	no	tdf_3tc_dtg	3	given	30	male	urban	gedeo	orthodox	primary_education__1_8	private_work	single	3000	0	no	no	yes	public	no	no	1	4	2	2	2	no	yes	yes	no	no	1
durh	658	1	53	20	working	no	absent	hospital	vct	yes	negative	yes	negative	yes	negative		no	yes	no	tdf_3tc_dtg	1	given	47	male	urban	gedeo	orthodox	secondary_education_and_above	private_work	married	5500	4	yes	yes	yes	public	yes	yes	3	4	4	3	3	yes	no	yes	yes	yes	0
durh	153	3	10824	18	ambulatory	yes	present	health_center	pict	yes	positive	yes	positive	yes	positive		yes	no	yes	tdf_3tc_dtg	14	given	18	female	rural	oromo	protestant	primary_education__1_8	housewife	married	0	3	yes	no	yes	public	no	no	1	3	3	3	3	yes	no	no	yes	no	1
durh	774	1	41	20	working	no	absent	proj_campaign	ict	yes	negative	yes	negative	yes	negative		no	yes	no	tdf_3tc_dtg	1	given	28	male	urban	gedeo	orthodox	primary_education__1_8	public_servant	married	3000	3	no	no	yes	public	yes	yes	2	4	4	5	4	yes	no	no	yes	no	0
durh	957	2	60	19	ambulatory	yes	absent	hospital	vct	yes	positive	yes	positive	yes	positive		no	no	no	tdf_3tc_dtg	15	given	27	male	rural	sidama	protestant	secondary_education_and_above	public_servant	married	2500	3	no	no	yes	public	yes	yes	2	4	4	4	4	yes	no	no	no	no	0
durh	167	2	506	19	working	yes	absent	hospital	vct	yes	positive	yes	positive	no			yes	no	no	tdf_3tc_dtg	14	given	20	female	urban	gedeo	orthodox	primary_education__1_8	private_work	widowed	1000	2	yes	no	yes	public	no	yes	2	3	3	3	3	yes	no	yes	yes	no	1
durh	895	1	24	21	working	no	absent	hospital	vct	yes	negative	yes	negative	yes	negative		no	yes	no	tdf_3tc_dtg	0	given	24	female	urban	sidama	protestant	primary_education__1_8	private_work	married	2000	1	yes	no	yes	public	no	yes	2	4	4	4	3	yes	no	no	yes	yes	0
durh	1761	1	150	19	working	no	absent	hospital	vct	yes	negative	yes	negative	no			no	yes	no	tdf_3tc_dtg	0	given	31	male	urban	sidama	orthodox	secondary_education_and_above	public_servant	married	4500	3	no	yes	yes	public	yes	yes	3	4	4	5	4	yes	no	no	yes	yes	0
durh	982	1	49	22	working	no	absent	hospital	vct	yes	negative	yes	negative	yes	negative		no	yes	no	tdf_3tc_dtg	0	given	23	female	rural	oromo	orthodox	primary_education__1_8	private_work	divorced	2500	1	no	no	yes	public	no	no	0	5	1	1	1	yes	yes	yes	yes	no	0
durh	98	3	14352	19	ambulatory	yes	present	health_center	vct	yes	positive	yes	positive	yes	positive		yes	no	yes	tdf_3tc_dtg	14	given	35	male	rural	oromo	orthodox	no_formal_education	unemployed	widowed	0	2	no	no	yes	public	no	no	0	2	2	2	2	yes	no	yes	yes	no	1
durh	489	2	159	19	working	yes	absent	hospital	medical_facility	yes	positive	yes	positive	yes	positive		no	no	no	tdf_3tc_dtg	0	given	23	male	rural	gedeo	protestant	primary_education__1_8	private_work	single	2000	0	no	no	yes	public	yes	yes	1	4	4	4	4	yes	no	no	yes	no	0
durh	689	1	28	21	working	no	absent	proj_campaign	ict	yes	negative	yes	negative	yes	negative		no	yes	no	tdf_3tc_dtg	0	given	19	male	rural	gedeo	protestant	primary_education__1_8	unemployed	single	0	0	no	no	yes	public	yes	no	0	4	4	4	4	yes	no	no	yes	no	0
durh	1072	1	63	20	working	no	absent	hospital	vct	yes	negative	yes	negative	yes	negative		no	yes	no	tdf_3tc_dtg	1	given	35	male	urban	gedeo	protestant	secondary_education_and_above	private_work	married	4500	4	no	yes	yes	public	yes	yes	3	5	5	5	4	yes	no	no	yes	yes	0
durh	92	3	9634	22	ambulatory	yes	present	hospital	medical_facility	yes	positive	yes	positive	yes	positive		yes	no	no	tdf_3tc_dtg	15	given	36	female	rural	oromo	orthodox	no_formal_education	unemployed	married	0	5	no	no	yes	public	yes	yes	2	4	4	4	3	yes	no	no	no	no	1
durh	85	3	1563	19	ambulatory	yes	present	hospital	medical_facility	yes	positive	yes	positive	yes	positive		yes	no	no	abc_3tc_dtg	14	given	27	female	rural	gedeo	protestant	primary_education__1_8	housewife	married	500	3	yes	no	yes	public	yes	yes	1	4	4	4	4	yes	no	no	no	no	1
durh	854	1	51	21	working	no	absent	hospital	vct	yes	negative	yes	negative	yes	negative		no	yes	no	tdf_3tc_dtg	0	given	24	female	urban	sidama	protestant	primary_education__1_8	private_work	divorced	2500	1	no	yes	yes	public	no	no	0	2	2	2	1	no	no	yes	yes	yes	0
durh	306	2	60	20	working	yes	absent	hospital	vct	yes	positive	yes	positive	no			no	no	no	tdf_3tc_dtg	14	given	30	male	urban	oromo	orthodox	secondary_education_and_above	private_work	married	3000	4	no	no	yes	public	yes	yes	2	4	4	4	3	yes	no	no	yes	no	0
durh	540	1	56	20	working	no	absent	hospital	vct	yes	negative	yes	negative	no			no	yes	no	tdf_3tc_dtg	0	given	37	male	urban	gedeo	orthodox	primary_education__1_8	private_work	married	2000	2	no	no	yes	public	yes	yes	2	4	4	4	4	yes	no	yes	yes	yes	0
durh	309	2	159	20	working	yes	absent	hospital	medical_facility	yes	positive	yes	positive	yes	positive		no	no	no	tdf_3tc_dtg	14	given	20	female	rural	gedeo	protestant	primary_education__1_8	housewife	married	0	3	no	no	yes	public	yes	yes	1	3	3	3	2	yes	no	no	no	no	0
durh	980	1	39	21	working	no	absent	hospital	vct	yes	negative	no		no			no	yes	no	tdf_3tc_dtg	0	given	26	female	rural	oromo	orthodox	primary_education__1_8	housewife	married	800	2	no	no	yes	public	yes	yes	1	4	4	4	3	yes	no	no	no	no	0
durh	456	2	60	20	working	yes	absent	hospital	pict	yes	positive	yes	positive	yes	positive		no	no	no	tdf_3tc_dtg	15	given	19	male	rural	oromo	orthodox	primary_education__1_8	private_work	single	1500	0	no	no	yes	public	yes	yes	2	4	4	4	4	yes	no	no	no	no	0
durh	2563	1	55	22	working	no	absent	hospital	medical_facility	yes	negative	yes	negative	yes	negative		no	yes	no	tdf_3tc_dtg	0	given	24	female	urban	gedeo	orthodox	secondary_education_and_above	public_servant	married	3000	3	no	no	yes	private	yes	yes	2	4	4	4	4	yes	no	no	no	no	0
durh	91	3	16580	18	ambulatory	yes	present	health_center	pict	yes	positive	yes	positive	yes	positive		yes	no	yes	tdf_3tc_dtg	14	given	28	male	urban	oromo	orthodox	primary_education__1_8	private_work	married	5000	3	no	no	yes	public	yes	yes	2	4	4	4	4	yes	no	yes	yes	no	1
durh		3	9862	20	ambulatory	yes	present	health_center	ict	yes	positive	yes	positive	yes	positive		yes	no	no	tdf_3tc_dtg	14	given	34	female	rural	oromo	protestant	secondary_education_and_above	public_servant	married	3500	3	no	no	yes	public	yes	yes	1	4	4	4	4	yes	no	no	yes	no	1
durh	563	2	72	20	working	yes	absent	hospital	vct	yes	positive	yes	positive	yes	positive		no	no	no	tdf_3tc_dtg	14	given	20	female	rural	gedeo	protestant	primary_education__1_8	unemployed	single	0	0	no	no	yes	public	yes	yes	0	3	3	3	3	yes	no	no	no	no	0
durh	1584	1	27	21	working	no	absent	hospital	vct	yes	negative	yes	negative	yes	negative		yes	yes	no	tdf_3tc_dtg	0	given	25	male	urban	oromo	orthodox	primary_education__1_8	private_work	married	2000	2	no	no	yes	public	yes	yes	2	4	4	4	4	yes	no	no	yes	no	0
durh	1742	1	50	21	working	no	absent	hospital	pict	yes	negative	yes	negative	yes	negative		no	yes	no	tdf_3tc_dtg	0	given	34	female	urban	oromo	muslim	primary_education__1_8	private_work	widowed	5600	3	no	no	yes	public	yes	yes	2	4	4	4	4	yes	no	no	yes	no	0
durh	862	1	46	20	working	no	absent	hospital	vct	yes	negative	yes	negative	yes	negative		no	yes	no	tdf_3tc_dtg	0	given	42	male	rural	oromo	protestant	no_formal_education	private_work	widowed	3000	6	yes	no	yes	public	yes	yes	3	4	4	4	4	yes	no	no	no	no	0
durh	142	3	7532	18	ambulatory	yes	present	hospital	medical_facility	yes	positive	yes	positive	no			yes	no	no	abc_3tc_dtg	14	given	29	female	urban	oromo	orthodox	primary_education__1_8	private_work	divorced	5000	2	no	yes	yes	private	yes	yes	3	4	4	4	4	yes	no	yes	yes	no	1
durh	450	2	114	19	working	yes	absent	hospital	pict	yes	positive	yes	positive	no			no	no	no	tdf_3tc_dtg	14	given	30	female	urban	oromo	orthodox	primary_education__1_8	private_work	married	4500	1	no	yes	no	private	no	yes	2	4	4	4	3	yes	no	yes	yes	yes	0
durh	2625	1	33	20	working	no	absent	proj_campaign	ict	yes	negative	yes	negative	yes	negative		no	yes	no	tdf_3tc_dtg	0	given	27	male	urban	gedeo	orthodox	secondary_education_and_above	public_servant	married	4000	3	no	no	yes	public	yes	yes	2	4	4	4	4	yes	no	no	yes	yes	0
durh	2282	1	45	20	working	no	absent	hospital	vct	yes	negative	yes	negative	yes	negative		no	yes	no	tdf_3tc_dtg	0	given	21	female	urban	sidama	protestant	primary_education__1_8	private_work	single	2000	0	no	no	yes	public	yes	yes	1	4	4	4	4	yes	no	yes	yes	yes	0
durh	268	1	50	20	working	no	absent	hospital	vct	yes	negative	yes	negative	no			no	yes	no	tdf_3tc_dtg	0	given	21	female	urban	gedeo	orthodox	primary_education__1_8	housewife	married	0	2	no	no	yes	public	yes	yes	2	4	3	4	4	yes	no	yes	yes	yes	0
durh	150	3	6524	19	ambulatory	yes	present	hospital	medical_facility	yes	positive	yes	positive	yes	positive		yes	no	no	abc_3tc_dtg	16	given	36	male	urban	sidama	protestant	secondary_education_and_above	public_servant	married	5000	4	no	no	yes	private	yes	yes	3	4	4	4	4	yes	no	no	yes	yes	1
durh	657	1	44	22	working	no	absent	hospital	ict	yes	negative	yes	negative	no			no	yes	no	tdf_3tc_dtg	0	given	40	male	urban	oromo	orthodox	primary_education__1_8	private_work	married	6000	4	no	yes	yes	private	yes	yes	3	4	4	4	4	yes	no	yes	yes	yes	0
durh	954	1	56	20	working	no	absent	hospital	vct	yes	negative	yes	negative	no			no	yes	no	tdf_3tc_dtg	0	given	27	male	urban	gedeo	orthodox	secondary_education_and_above	private_work	married	4000	2	no	no	yes	public	yes	yes	2	4	4	4	4	yes	no	no	yes	yes	0
durh	54	4	13247	18	ambulatory	yes	present	hospital	medical_facility	yes	positive	yes	positive	yes	positive		yes	no	yes	tdf_3tc_dtg	14	given	35	female	rural	oromo	orthodox	no_formal_education	unemployed	widowed	0	4	yes	no	yes	public	no	yes	1	3	3	3	3	yes	no	yes	yes	no	1
durh	101	3	54	19	ambulatory	yes	present	hospital	vct	yes	positive	yes	positive	no			yes	no	no	abc_3tc_dtg	14	given	31	female	rural	sidama	protestant	primary_education__1_8	housewife	married	2000	3	yes	no	yes	public	yes	yes	3	4	5	5	5	yes	no	no	no	no	1
durh	1052	1	47	20	working	no	absent	hospital	vct	yes	negative	yes	negative	no			no	yes	no	tdf_3tc_dtg	1	given	38	male	urban	gedeo	muslim	secondary_education_and_above	private_work	married	6500	4	no	yes	yes	private	yes	yes	3	5	5	4	4	yes	no	no	yes	no	0
durh	982	1	37	21	working	no	absent	hospital	ict	yes	negative	yes	negative	no			no	yes	no	tdf_3tc_dtg	0	given	19	female	rural	gedeo	protestant	primary_education__1_8	housewife	married	0	1	yes	no	yes	public	no	yes	1	3	3	3	3	yes	no	no	yes	yes	0
durh	562	1	44	22	working	no	absent	hospital	vct	yes	negative	yes	negative	no			no	yes	no	tdf_3tc_dtg	0	given	29	male	urban	gedeo	orthodox	primary_education__1_8	public_servant	married	3900	3	no	no	yes	private	yes	yes	2	4	4	4	4	yes	no	yes	yes	yes	0
durh	335	2	53	19	ambulatory	yes	absent	health_center	vct	yes	positive	yes	positive	no			no	no	no	tdf_3tc_dtg	14	given	26	male	rural	oromo	protestant	primary_education__1_8	private_work	married	3000	3	yes	no	yes	public	yes	yes	2	4	4	3	3	yes	no	no	no	no	0
durh	567	1	20	21	working	no	absent	hospital	vct	yes	negative	yes	negative	yes	negative		no	yes	no	tdf_3tc_dtg	0	given	20	female	urban	gedeo	orthodox	primary_education__1_8	private_work	married	1000	1	no	no	yes	public	no	no	0	2	2	2	2	yes	no	yes	yes	yes	0
durh	1542	1	55	20	working	no	absent	hospital	ict	yes	negative	yes	negative	yes	negative		no	yes	no	tdf_3tc_dtg	1	given	32	female	urban	oromo	muslim	primary_education__1_8	private_work	married	3500	3	no	no	yes	private	yes	yes	2	4	4	5	4	yes	no	yes	yes	yes	0
durh	96	3	7541	20	ambulatory	yes	present	health_center	vct	yes	positive	yes	positive	yes	positive		yes	no	yes	abc_3tc_dtg	16	given	39	male	rural	oromo	protestant	no_formal_education	others	widowed	900	3	yes	no	yes	public	yes	yes	2	3	3	4	3	yes	no	yes	no	no	1
durh	54	4	15964	18	working	yes	present	hospital	medical_facility	yes	positive	yes	positive	yes	positive		yes	no	yes	abc_3tc_dtg	14	given	26	female	rural	gedeo	orthodox	primary_education__1_8	unemployed	divorced	500	2	no	no	yes	public	no	no	0	3	2	2	1	yes	yes	yes	yes	no	1
yirgachefe_ph		3		16	working	yes	present	hospital	medical_facility	yes	positive	yes	positive	yes	positive		yes	no	no	tdf_3tc_dtg	30	given	35	male	rural	gedeo	protestant	no_formal_education	others	married	850	5	yes	no	yes	public	yes	no	2	4	4	4	3	yes	no	no	no	no	1
yirgachefe_ph		3		19	working	yes	present	hospital	ict	yes	negative	yes	negative	yes	negative		yes	yes	no	tdf_3tc_dtg	7	given	29	male	urban	gedeo	protestant	primary_education__1_8	private_work	married	700	3	yes	yes	yes	private	yes	yes	3	4	4	3	4	yes	no	yes	yes	no	1
wonago_hc		1		17	working	no	absent	health_center	pict	yes	negative	no		no			no	yes	no	tdf_3tc_dtg	7	given	23	male	rural	gedeo	protestant	primary_education__1_8	private_work	married	3000	1	no	no	yes	public	yes	yes	2	4	4	4	3	yes	no	yes	no	no	0
wonago_hc		2		18	working	no	absent	health_center	ict	yes	negative	no		no			no	yes	no	tdf_3tc_dtg	1	given	22	female	rural	gedeo	protestant	primary_education__1_8	housewife	married	0	1	no	no	yes	public	yes	yes	1	4	4	4	3	no	no	no	no	no	0
wonago_hc		3		15	ambulatory	yes	present	health_center	medical_facility	yes	positive	yes	positive	no			yes	no	no	tdf_3tc_dtg	15	given	38	male	rural	gedeo	protestant	no_formal_education	private_work	widowed	4000	3	no	no	yes	public	no	yes	1	4	4	4	3	yes	yes	yes	no	no	1
wonago_hc		1		17	working	no	absent	health_center	vct	yes	negative	no		no			no	yes	no	tdf_3tc_dtg	1	given	30	male	rural	gedeo	protestant	primary_education__1_8	private_work	single	2500	0	no	no	yes	public	yes	yes	1	4	4	4	4	yes	no	no	no	no	0
wonago_hc		2		16.5	working	yes	present	health_center	medical_facility	yes	negative	no		no			no	yes	no	tdf_3tc_dtg	7	given	33	female	rural	gedeo	orthodox	primary_education__1_8	others	divorced	2000	2	yes	no	yes	public	yes	yes	1	4	4	5	5	no	no	no	no	no	0
wonago_hc		3		16	ambulatory	yes	present	health_center	medical_facility	yes	positive	yes	positive	no			yes	no	no	tdf_3tc_dtg	15	given	29	male	rural	gedeo	protestant	primary_education__1_8	private_work	married	4500	2	yes	no	yes	public	yes	yes	2	5	4	4	3	yes	no	no	no	no	1
wonago_hc		1		17.5	working	no	absent	health_center	medical_facility	yes	negative	no		no			no	yes	no	tdf_3tc_dtg	1	given	35	male	rural	gedeo	protestant	primary_education__1_8	unemployed	single	0	0	no	no	yes	public	no	yes	1	4	4	4	3	no	no	no	no	no	0
wonago_hc		3		16	ambulatory	yes	present	health_center	medical_facility	yes	positive	yes	positive	no			yes	no	no	tdf_3tc_dtg	15	given	27	male	urban	gedeo	orthodox	primary_education__1_8	private_work	single	1500	0	no	no	yes	public	no	yes	2	5	3	4	3	no	yes	yes	no	no	1
wonago_hc		1		16.8	working	no	absent	health_center	medical_facility	yes	negative	no		no			no	yes	no	tdf_3tc_dtg	1	given	25	female	rural	gedeo	protestant	secondary_education_and_above	others	single	800	0	no	no	yes	public	yes	yes	2	4	4	4	3	no	no	no	no	no	0
wonago_hc		1		16.5	working	no	absent	health_center	pict	yes	negative	no		no			no	yes	no	tdf_3tc_dtg	1	given	30	male	rural	oromo	protestant	primary_education__1_8	private_work	married	2400	1	no	no	yes	public	no	yes	1	4	3	4	3	yes	no	no	no	no	0
wonago_hc		1		17.3	working	no	absent	health_center	medical_facility	yes	negative	no		no			no	yes	no	tdf_3tc_dtg	1	given	40	male	rural	gedeo	protestant	secondary_education_and_above	private_work	married	1500	3	no	no	yes	public	no	yes	1	4	4	4	3	yes	no	no	no	no	0
wonago_hc		1		16.7	working	no	absent	health_center	ict	yes	negative	no		no			no	yes	no	tdf_3tc_dtg	1	given	21	female	rural	gedeo	protestant	primary_education__1_8	unemployed	single	0	0	no	no	yes	public	yes	yes	2	4	4	4	3	yes	no	no	no	no	0
wonago_hc		3		16.5	working	yes	present	health_center	pict	yes	positive	yes	negative	no			no	yes	no	tdf_3tc_dtg	7	given	33	female	rural	gedeo	orthodox	primary_education__1_8	private_work	widowed	600	1	no	no	yes	public	yes	yes	1	4	4	4	3	no	no	no	no	no	1
wonago_hc		3		16	ambulatory	yes	present	health_center	pict	yes	positive	yes	positive	no			yes	no	no	tdf_3tc_dtg	15	given	29	female	rural	gedeo	others	no_formal_education	others	widowed	1200	0	no	no	yes	public	no	yes	1	4	4	4	3	yes	no	no	no	no	1
wonago_hc		1		17	working	no	absent	health_center	pict	yes	negative	no		no			no	yes	no	tdf_3tc_dtg	1	given	29	female	rural	gedeo	protestant	primary_education__1_8	housewife	married	0	1	no	no	yes	public	no	yes	2	4	4	4	4	no	no	no	no	no	0
wonago_hc		2		16.4	working	no	present	health_center	ict	yes	negative	no		no			no	yes	no	tdf_3tc_dtg	7	given	60	male	rural	gedeo	protestant	no_formal_education	unemployed	married	0	4	yes	no	yes	public	yes	yes	1	5	4	5	4	yes	no	no	no	no	0
wonago_hc		1		18	working	no	absent	health_center	pict	yes	negative	no		no			no	yes	no	tdf_3tc_dtg	0	given	27	male	rural	oromo	protestant	primary_education__1_8	others	single	3500	0	no	no	yes	public	no	yes	1	5	4	4	4	yes	no	yes	no	no	0
wonago_hc		3		16	working	yes	present	health_center	pict	yes	positive	yes	positive	no			yes	no	no	tdf_3tc_dtg	15	given	42	female	rural	gedeo	orthodox	no_formal_education	private_work	widowed	2750	2	yes	no	yes	public	yes	yes	2	5	4	4	4	yes	no	no	no	no	1
wonago_hc		1		16.6	working	no	absent	health_center	pict	yes	negative	no		no			no	yes	no	tdf_3tc_dtg	0	given	22	female	rural	gedeo	protestant	primary_education__1_8	others	single	2000	0	no	no	yes	public	yes	yes	0	5	4	4	4	no	no	no	no	no	0
wonago_hc		3		15.4	ambulatory	yes	present	health_center	pict	yes	negative	yes	negative	no			yes	yes	no	tdf_3tc_dtg	7	given	34	male	rural	oromo	protestant	primary_education__1_8	unemployed	divorced	0	2	no	no	yes	public	yes	yes	1	4	4	4	3	yes	no	yes	no	no	1
yirgachefe_ph	170	3		17	working	yes	absent	hospital	medical_facility	yes	negative	yes	negative	no			yes	yes	no	tdf_3tc_dtg	3	given	24	male	rural	oromo	orthodox	primary_education__1_8	private_work	single	400	0	no	no	yes	private	yes	no	1	4	3	5	4	no	no	yes	yes	yes	1
yirgachefe_ph	314	2		19	working	yes	absent	hospital	ict	yes	negative	no		no			no	yes	no	tdf_3tc_dtg	0	given	40	female	urban	amhara	muslim	primary_education__1_8	housewife	widowed	600	2	yes	no	yes	public	yes	no	3	4	3	4	4	yes	no	no	no	yes	0
yirgachefe_ph	753	1		19	working	no	absent	hospital	ict	yes	negative	no		no			no	yes	no	tdf_3tc_dtg	3	given	34	male	urban	amhara	orthodox	secondary_education_and_above	public_servant	married	7000	2	no	no	yes	private	yes	yes	3	4	4	5	3	no	no	yes	yes	yes	0
yirgachefe_ph		3		17.9	working	yes	present	hospital	medical_facility	yes	positive	yes	positive	no			yes	no	no	tdf_3tc_dtg	28	given	47	female	rural	gedeo	protestant	no_formal_education	housewife	widowed	300	4	yes	no	yes	public	yes	yes	2	4	4	3	4	yes	no	yes	yes	yes	1
yirgachefe_ph		2		18	working	yes	absent	hospital	pict	yes	negative	no		no			no	yes	no	tdf_3tc_dtg	34	not_given	28	male	rural	oromo	protestant	primary_education__1_8	private_work	single	600	0	yes	no	yes	private	yes	yes	1	4	3	3	3	no	no	no	no	yes	0
yirgachefe_ph		1		20	working	no	absent	hospital	ict	yes	negative	no		no			no	yes	no	tdf_3tc_dtg	30	not_given	54	female	rural	gedeo	protestant	primary_education__1_8	housewife	married	300	3	no	no	yes	public	yes	yes	2	4	3	4	3	no	no	no	no	no	0
yirgachefe_ph		3		17	working	yes	absent	hospital	medical_facility	yes	positive	yes	negative	yes	positive		yes	no	no	tdf_3tc_dtg	15	given	33	female	urban	oromo	orthodox	no_formal_education	private_work	widowed	500	2	yes	no	yes	private	no	yes	2	3	4	5	4	yes	no	yes	yes	yes	1
wonago_hc		1		17.3	working	no	absent	health_center	pict	yes	negative	no		no			no	yes	no	tdf_3tc_dtg	1	given	23	male	rural	gedeo	others	secondary_education_and_above	others	single	700	0	no	no	yes	private	no	yes	0	5	4	4	3	no	no	yes	yes	yes	0
wonago_hc		1		16.5	working	no	absent	health_center	pict	yes	negative	no		no			no	yes	no	tdf_3tc_dtg	1	given	28	female	rural	oromo	protestant	primary_education__1_8	unemployed	divorced	0	2	no	no	yes	public	yes	yes	1	4	4	4	4	yes	no	no	no	no	0
wonago_hc		3		16	ambulatory	yes	present	health_center	pict	yes	positive	yes	positive	no			yes	no	no	tdf_3tc_dtg	15	given	42	male	rural	gedeo	protestant	primary_education__1_8	private_work	married	1300	3	yes	no	yes	public	yes	yes	3	5	4	4	4	yes	no	no	no	no	1
wonago_hc		1		18	working	no	absent	health_center	pict	yes	negative	no		no			no	yes	no	tdf_3tc_dtg	1	given	29	male	rural	other	protestant	primary_education__1_8	private_work	married	6000	1	yes	no	yes	public	yes	yes	1	5	4	4	4	yes	no	no	no	no	0
wonago_hc		2		16.7	working	no	absent	health_center	pict	yes	negative	no		no			no	yes	no	tdf_3tc_dtg	1	given	31	female	rural	gedeo	protestant	primary_education__1_8	private_work	married	1400	1	no	no	yes	public	yes	yes	1	4	4	4	4	yes	no	no	no	no	0
gedeb_ph		1		19	working	no	absent	hospital	medical_facility	yes	negative	no		yes	negative		no	yes	no	tdf_3tc_dtg	4	given	42	male	urban	gedeo	protestant	no_formal_education	others	married	4000	3	no	no	yes	private	yes	yes	4	5	3	3	3	yes	no	yes	no	no	0
yirgachefe_ph		1		20	working	no	absent	hospital	pict	yes	negative	no		no			no	yes	no	tdf_3tc_dtg	20	given	33	male	urban	amhara	orthodox	secondary_education_and_above	private_work	single	3000	0	no	yes	yes	private	yes	no	1	4	5	4	3	no	no	yes	yes	yes	0
yirgachefe_ph	289	2		19	working	yes	absent	hospital	vct	yes	negative	no		no			no	yes	no	tdf_3tc_dtg	14	given	29	female	rural	gedeo	protestant	no_formal_education	housewife	divorced	350	1	yes	no	yes	public	yes	no	2	4	5	3	4	yes	no	yes	no	yes	0
yirgachefe_ph		3		17	working	yes	absent	hospital	vct	yes	positive	yes	positive	no			yes	no	no	tdf_3tc_dtg	28	given	41	female	rural	gedeo	protestant	primary_education__1_8	housewife	married	450	3	yes	no	yes	public	yes	yes	3	4	4	3	4	yes	no	no	no	no	1
yirgachefe_ph	369	2		19	working	yes	absent	hospital	pict	yes	negative	no		no			no	yes	no	tdf_3tc_dtg	12	not_given	32	female	rural	amhara	orthodox	primary_education__1_8	housewife	married	300	2	yes	no	yes	public	yes	yes	2	4	5	4	3	yes	no	no	no	yes	0
yirgachefe_ph		1		18	working	no	absent	hospital	ict	yes	negative	no		no			no	yes	no	tdf_3tc_dtg	10	given	46	male	rural	gedeo	protestant	no_formal_education	others	married	300	2	yes	no	yes	public	yes	yes	2	4	4	5	3	yes	no	no	yes	yes	0
yirgachefe_ph		3		17	working	yes	absent	hospital	pict	yes	positive	yes	negative	yes	positive		yes	no	no	tdf_3tc_dtg	21	given	29	female	urban	guraghe	orthodox	primary_education__1_8	private_work	married	450	3	yes	yes	yes	public	yes	yes	2	4	4	3	4	yes	yes	yes	yes	yes	1
yirgachefe_ph		3		20	working	yes	present	hospital	pict	yes	positive	yes	negative	yes	negative		yes	no	no	tdf_3tc_dtg	5	given	42	female	rural	gedeo	protestant	primary_education__1_8	private_work	married	450	2	yes	yes	yes	public	yes	yes	2	4	4	3	4	yes	no	yes	yes	yes	1
yirgachefe_ph		1		17	working	yes	absent	hospital	ict	yes	negative	no		no			no	yes	no	tdf_3tc_dtg	25	given	29	male	urban	amhara	orthodox	primary_education__1_8	private_work	divorced	550	2	no	no	yes	public	no	no	1	4	4	3	3	no	no	no	no	no	0
yirgachefe_ph	323	2		18	working	yes	absent	hospital	ict	yes	negative	no		no			no	yes	no	tdf_3tc_dtg	3	not_given	38	female	rural	oromo	muslim	primary_education__1_8	housewife	married	600	3	yes	no	yes	public	yes	yes	3	4	3	4	3	yes	no	no	yes	yes	0
yirgachefe_ph		3		17	working	yes	absent	hospital	ict	yes	negative	no		no			no	yes	no	tdf_3tc_dtg	20	given	26	male	urban	gedeo	orthodox	primary_education__1_8	others	widowed	650	2	yes	yes	yes	private	yes	yes	2	4	3	2	3	yes	no	no	yes	yes	1
yirgachefe_ph		2		20	working	yes	absent	hospital	ict	yes	negative	no		no			no	yes	no	tdf_3tc_dtg	12	given	33	female	rural	oromo	protestant	no_formal_education	housewife	married	450	2	yes	yes	yes	public	no	yes	2	4	3	4	5	yes	no	yes	yes	yes	0
yirgachefe_ph		3		18	ambulatory	yes	present	hospital	medical_facility	yes	positive	yes	positive	no			yes	no	no	tdf_3tc_dtg	28	not_given	30	male	rural	oromo	protestant	no_formal_education	others	married	500	3	no	yes	yes	public	yes	yes	2	4	4	3	4	yes	no	yes	yes	no	1
yirgachefe_ph	65	3		19	working	yes	present	hospital	pict	yes	positive	yes	positive	yes	positive		yes	no	no	tdf_3tc_dtg	14	given	37	male	rural	gedeo	protestant	secondary_education_and_above	private_work	married	3000	3	yes	yes	yes	private	yes	yes	3	3	4	4	4	no	no	yes	yes	yes	1
yirgachefe_ph		1		20	working	no	absent	hospital	ict	no		no		no		no	no	yes	no	tdf_3tc_dtg	1	given	30	female	urban	gedeo	protestant	no_formal_education	housewife	married	400	2	yes	yes	yes	public	yes	yes	2	4	4	3	2	yes	no	no	no	no	0
yirgachefe_ph		1		20	working	no	absent	hospital	ict	yes	negative	no		no			no	yes	no	tdf_3tc_dtg	1	given	45	male	urban	gedeo	protestant	no_formal_education	others	married	700	5	yes	no	yes	public	yes	yes	2	4	3	3	4	yes	no	no	no	no	0
yirgachefe_ph		3		21	working	yes	present	hospital	vct	yes	positive	yes	negative	yes	positive		yes	no	no	tdf_3tc_dtg	30	given	48	female	urban	gedeo	orthodox	no_formal_education	housewife	married	350	3	yes	no	yes	public	yes	yes	1	4	4	4	4	yes	no	no	no	no	1
yirgachefe_ph		3		17	working	yes	present	hospital	vct	yes	positive	yes	negative	yes	positive		yes	no	no	tdf_3tc_dtg	14	given	35	male	rural	gedeo	protestant	primary_education__1_8	private_work	married	500	5	yes	no	yes	private	yes	no	2	4	3	4	4	no	yes	no	yes	yes	1
yirgachefe_ph		1		19	working	yes	present	hospital	medical_facility	yes	positive	yes	positive	no			yes	no	no	tdf_3tc_dtg	15	given	35	female	rural	gedeo	orthodox	primary_education__1_8	housewife	widowed	200	4	yes	no	yes	public	yes	yes	1	4	3	4	3	yes	no	no	no	no	0
yirgachefe_ph		1		23	working	no	absent	hospital	ict	yes	negative	no		no			no	yes	no	tdf_3tc_dtg	7	given	31	male	rural	gedeo	protestant	no_formal_education	housewife	married	300	4	yes	no	yes	public	yes	yes	1	2	3	4	3	yes	no	yes	no	yes	0
yirgachefe_ph		1		19	working	no	absent	hospital	vct	yes	negative	no		no			no	yes	no	tdf_3tc_dtg	7	given	32	male	urban	gedeo	protestant	secondary_education_and_above	public_servant	married	400	1	no	yes	yes	private	yes	yes	3	4	4	3	4	no	no	yes	yes	yes	0
yirgachefe_ph		1		24	working	no	absent	hospital	ict	yes	negative	no		no			no	yes	no	tdf_3tc_dtg	1	given	24	female	urban	gedeo	protestant	no_formal_education	housewife	married	200	1	yes	no	yes	public	yes	yes	2	4	4	5	3	yes	no	yes	no	yes	0
yirgachefe_ph		1		19	working	no	present	hospital	medical_facility	yes	negative	no		no			no	yes	no	tdf_3tc_dtg	2	given	26	male	urban	amhara	orthodox	primary_education__1_8	private_work	divorced	1000	1	no	no	yes	private	no	yes	1	3	4	3	4	no	no	yes	yes	yes	0
yirgachefe_ph	17	1		16	working	no	absent	hospital	ict	yes	negative	no		no			no	yes	no	tdf_3tc_dtg	7	given	32	male	rural	oromo	protestant	no_formal_education	private_work	married	650	2	yes	no	yes	private	yes	no	3	3	4	5	4	yes	no	yes	yes	yes	1
yirgachefe_ph		3		17	ambulatory	yes	present	hospital	ict	yes	positive	yes	negative	yes	positive		yes	no	no	tdf_3tc_dtg	15	given	35	female	rural	oromo	orthodox	no_formal_education	housewife	married	350	1	yes	no	yes	public	yes	yes	3	4	4	3	4	yes	no	yes	yes	yes	1
yirgachefe_ph	342	1		17	working	no	absent	hospital	pict	yes	negative			no			no	yes	no	tdf_3tc_dtg	7	given	39	female	rural	gedeo	protestant	primary_education__1_8	housewife	married	200	2	yes	no	yes	public	yes	no	1	3	4	4	5	yes	no	yes	yes	no	0
yirgachefe_ph		3		18	working	yes	present	hospital	pict	yes	positive	yes	negative	yes	negative		yes	no	no	tdf_3tc_dtg	7	given	30	male	rural	gedeo	protestant	primary_education__1_8	others	married	500	3	yes	no	yes	public	yes	no	2	3	4	2	3	yes	no	no	no	yes	1
yirgachefe_ph		1		19	working	no	absent	hospital	ict	yes	negative	no		no			no	yes	no	tdf_3tc_dtg	1	given	32	male	urban	gedeo	protestant	primary_education__1_8	private_work	married	600	4	no	no	yes	private	no	no	1	3	4	2	2	no	no	yes	yes	yes	0
yirgachefe_ph	134	3		21	working	yes	present	hospital	medical_facility	yes	positive	yes	negative	yes	negative		yes	yes	no	tdf_3tc_dtg	2	given	60	male	rural	gedeo	protestant	secondary_education_and_above	others	married	450	3	no	no	yes	public	no	yes	1	4	4	3	3	yes	no	yes	no	no	1
yirgachefe_ph		3		17	ambulatory	yes	present	hospital	medical_facility	yes	positive	yes	negative	yes	positive		yes	no	no	tdf_3tc_dtg	28	given	45	female	rural	gedeo	protestant	no_formal_education	housewife	married	300	1	no	no	yes	public	no	no	2	3	2	4	3	yes	no	no	no	yes	1
yirgachefe_ph		3		26	working	yes	present	hospital	ict	yes	positive	yes	negative	yes	negative		yes	yes	no	tdf_3tc_dtg	3	given	30	female	rural	gedeo	orthodox	primary_education__1_8	housewife	married	200	0	yes	no	yes	public	no	yes	3	4	2	3	3	yes	no	yes	yes	yes	1
yirgachefe_ph		3		19	working	yes	present	hospital	medical_facility	yes	positive	yes	negative	yes	negative		yes	no	no	tdf_3tc_dtg	7	given	40	female	rural	gedeo	protestant	no_formal_education	housewife	married	500	7	no	no	yes	public	no	yes	1	3	4	3	4	yes	no	no	no	no	1
yirgachefe_ph		3		18	working	yes	present	hospital	ict	yes	positive	yes	negative	yes	positive		yes	no	no	tdf_3tc_dtg	14	given	36	male	rural	gedeo	protestant	primary_education__1_8	others	married	400	4	yes	yes	yes	public	no	yes	3	5	4	3	4	yes	no	yes	yes	yes	1
yirgachefe_ph		3		16	ambulatory	yes	present	hospital	pict	yes	positive	yes	positive	no			yes	no	no	tdf_3tc_dtg	28	given	45	female	rural	gedeo	protestant	no_formal_education	housewife	married	300	2	yes	no	yes	private	yes	no	3	4	4	3	2	yes	no	yes	no	yes	1
yirgachefe_ph		2		17	working	yes	absent	hospital	ict	yes	negative	no		no			no	yes	no	tdf_3tc_dtg	0	given	35	female	rural	gedeo	protestant	no_formal_education	housewife	widowed	250	3	yes	no	yes	public	no	no	2	2	2	3	3	yes	no	no	no	yes	0
yirgachefe_ph		3		20	working	yes	absent	hospital	vct	yes	positive	yes	positive	no			yes	no	no	tdf_3tc_dtg	28	given	34	male	rural	oromo	protestant	primary_education__1_8	others	divorced	350	2	no	no	yes	private	no	no	2	2	3	2	2	yes	no	yes	yes	yes	1
yirgachefe_ph	860	3		19	working	yes	absent	hospital	pict	yes	positive	yes	negative	yes	positive		yes	no	no	tdf_3tc_dtg	28	given	31	female	rural	gedeo	protestant	no_formal_education	housewife	widowed	100	1	no	no	no	public	no	no	1	2	3	4	3	yes	no	no	no	no	1
yirgachefe_ph		3		19	ambulatory	yes	absent	hospital	vct	yes	positive	yes	positive	yes	positive		yes	no	no	tdf_3tc_dtg	30	given	57	male	rural	oromo	protestant	primary_education__1_8	others	married	450	2	yes	yes	yes	public	yes	yes	3	4	4	3	3	yes	no	yes	yes	yes	1
yirgachefe_ph		1		21	working	no	absent	hospital	vct	yes	negative	no		no			no	yes	no	tdf_3tc_dtg	2	given	41	female	rural	gedeo	protestant	no_formal_education	private_work	married	300	5	yes	no	yes	public	no	no	2	4	3	4	3	yes	no	no	no	yes	0
yirgachefe_ph		1		20	working	no	absent	hospital	vct	yes	negative	no		no			no	yes	no	tdf_3tc_dtg	2	given	48	male	rural	gedeo	protestant	primary_education__1_8	others	widowed	300	3	no	no	yes	public	no	yes	3	4	3	4	3	yes	no	yes	no	yes	0
yirgachefe_ph	426	1		21	working	no	absent	hospital	ict	yes	negative	no		no			no	yes	no	tdf_3tc_dtg	5	given	40	male	rural	gedeo	protestant	primary_education__1_8	others	married	400	3	yes	yes	yes	private	no	yes	3	3	4	3	4	yes	no	yes	no	yes	0
yirgachefe_ph		3		18	working	yes	absent	hospital	medical_facility	yes	positive	yes	negative	yes	positive		yes	no	no	tdf_3tc_dtg	14	given	33	female	rural	gedeo	protestant	no_formal_education	others	married	300	1	yes	no	no	public	no	yes	3	4	4	3	3	yes	no	no	no	yes	1
yirgachefe_ph		3		19	working	yes	absent	hospital	medical_facility	yes	negative	no		no			no	yes	no	tdf_3tc_dtg	2	given	35	female	rural	gedeo	protestant	no_formal_education	private_work	married	500	2	yes	no	yes	private	yes	yes	2	5	3	4	3	yes	no	yes	yes	yes	1
yirgachefe_ph		1		24	working	no	absent	hospital	medical_facility	yes	negative	no		no			no	yes	no	tdf_3tc_dtg	0	given	22	male	rural	oromo	protestant	primary_education__1_8	private_work	married	600	1	no	no	yes	private	no	yes	1	4	3	4	3	yes	no	yes	no	no	0
yirgachefe_ph		1		20	working	no	absent	hospital	ict	yes	negative	no		no			no	yes	no	tdf_3tc_dtg	4	given	20	female	rural	oromo	protestant	no_formal_education	housewife	married	200	1	yes	no	yes	private	no	yes	1	4	3	4	3	yes	no	no	no	yes	0
yirgachefe_ph		3		21	working	yes	absent	hospital	pict	yes	positive	yes	positive	yes	positive		yes	no	no	tdf_3tc_dtg	14	given	26	female	rural	gedeo	protestant	primary_education__1_8	housewife	divorced	350	2	no	no	yes	public	no	yes	1	4	3	4	5	yes	no	no	no	yes	1
yirgachefe_ph		2		19	working	yes	absent	hospital	medical_facility	yes	negative	no		no			no	yes	no	tdf_3tc_dtg	7	given	28	male	rural	gedeo	protestant	primary_education__1_8	others	married	350	2	yes	no	yes	public	no	yes	2	4	3	2	3	yes	no	no	no	no	0
yirgachefe_ph		1		16	working	no	absent	hospital	ict	yes	negative	no		no			no	yes	no	tdf_3tc_dtg	0	given	35	female	rural	oromo	protestant	no_formal_education	private_work	widowed	700	1	no	no	yes	private	no	no	1	2	3	2	2	yes	yes	yes	yes	yes	0
yirgachefe_ph		4		16.5	ambulatory	yes	present	hospital	medical_facility	yes	negative	no		no			yes	yes	yes	tdf_3tc_dtg	3	given	52	male	rural	gedeo	catholic	no_formal_education	others	widowed	200	3	yes	no	yes	public	yes	yes	3	4	2	3	4	yes	no	no	no	yes	1
yirgachefe_ph		1		18	working	no	absent	hospital	ict	yes	negative	no		no			no	yes	no	tdf_3tc_dtg	7	given	28	female	urban	gedeo	orthodox	primary_education__1_8	private_work	divorced	700	1	no	no	yes	private	no	no	1	4	2	3	4	no	no	yes	yes	yes	0
yirgachefe_ph	302	2		20	working	yes	absent	hospital	vct	yes	negative	no		no			no	yes	no	tdf_3tc_dtg	3	given	53	male	urban	amhara	orthodox	primary_education__1_8	private_work	married	650	2	yes	yes	yes	public	no	yes	2	4	5	3	4	yes	no	yes	yes	no	0
yirgachefe_ph	269	4		16	working	yes	present	hospital	pict	yes	positive	yes	negative	yes	negative		yes	yes	yes	tdf_3tc_dtg	7	given	36	male	rural	amhara	orthodox	no_formal_education	unemployed	divorced	200	1	yes	no	yes	public	no	yes	3	4	3	2	3	yes	no	no	yes	yes	1
yirgachefe_ph	298	3		17	working	yes	absent	hospital	medical_facility	yes	positive	yes	positive	no			yes	no	no	tdf_3tc_dtg	15	given	42	female	rural	gedeo	orthodox	no_formal_education	housewife	divorced	300	2	yes	no	yes	public	no	yes	2	4	4	3	2	yes	no	yes	no	yes	1
yirgachefe_ph	395	3		16	working	yes	present	hospital	medical_facility	yes	positive	yes	positive	yes	positive		yes	no	no	tdf_3tc_dtg	14	given	32	female	rural	gedeo	protestant	primary_education__1_8	others	divorced	600	1	yes	no	yes	public	no	no	2	3	2	3	3	no	no	yes	no	yes	1
yirgachefe_ph		3		19	working	yes	absent	hospital	pict	yes	positive	yes	negative	yes	negative		no	yes	no	tdf_3tc_dtg	0	not_given	36	male	urban	oromo	orthodox	primary_education__1_8	others	single	450	0	no	no	yes	private	no	yes	1	4	4	2	3	no	no	yes	no	yes	1
yirgachefe_ph		1		20	working	no	absent	hospital	pict	yes	negative	no		no			no	yes	no	tdf_3tc_dtg	3	given	25	female	urban	amhara	orthodox	primary_education__1_8	others	divorced	500	2	no	yes	yes	private	yes	yes	2	4	3	4	3	no	no	yes	yes	yes	0
yirgachefe_ph		1		17	working	no	absent	hospital	medical_facility	yes	negative	no		no			no	yes	no	tdf_3tc_dtg	7	given	32	male	rural	gedeo	protestant	primary_education__1_8	others	widowed	450	1	no	no	yes	public	yes	yes	2	4	3	3	4	yes	no	yes	no	yes	0
yirgachefe_ph	472	1		22	ambulatory	no	absent	hospital	pict	yes	negative	no		no			no	yes	no	tdf_3tc_dtg	0	given	20	female	rural	gedeo	protestant	primary_education__1_8	housewife	married	200	0	yes	no	yes	public	no	yes	3	4	4	3	4	yes	no	no	no	yes	0
yirgachefe_ph		3		23	working	yes	absent	hospital	ict	yes	positive	yes	negative	yes	negative		yes	no	yes	tdf_3tc_dtg	7	given	25	female	rural	gedeo	protestant	no_formal_education	housewife	married	450	1	yes	yes	yes	public	yes	yes	2	4	3	4	3	yes	no	no	no	yes	1
yirgachefe_ph		1		19	working	no	present	hospital	medical_facility	yes	negative	no		no			no	yes	no	tdf_3tc_dtg	3	given	47	male	rural	gedeo	protestant	primary_education__1_8	others	married	600	3	yes	yes	yes	public	yes	yes	3	4	3	4	3	yes	no	no	yes	no	0
yirgachefe_ph	151	2		20	working	yes	absent	hospital	medical_facility	yes	negative	no		no			no	yes	no	tdf_3tc_dtg	0	given	30	male	urban	guraghe	orthodox	secondary_education_and_above	private_work	divorced	800	0	no	yes	yes	private	no	yes	2	4	3	4	4	no	no	yes	yes	yes	1
yirgachefe_ph		1		22	working	no	absent	hospital	pict	yes	negative	no		no			no	yes	no	tdf_3tc_dtg	7	given	26	male	rural	gedeo	protestant	primary_education__1_8	private_work	married	450	1	yes	no	yes	public	yes	yes	2	4	4	3	4	yes	no	no	yes	yes	0
yirgachefe_ph	682	1		21	working	no	absent	hospital	ict	yes	negative	no		no			no	yes	no	tdf_3tc_dtg	12	given	39	female	rural	gedeo	protestant	primary_education__1_8	others	widowed	350	2	yes	yes	yes	public	no	yes	3	5	4	4	3	yes	no	no	no	yes	0
yirgachefe_ph		3		16.5	working	yes	absent	hospital	pict	yes	positive	yes	negative	yes	positive		yes	no	no	tdf_3tc_dtg	30	given	27	male	urban	guraghe	others	primary_education__1_8	private_work	single	700	0	no	no	yes	private	no	yes	2	4	3	4	4	yes	no	yes	yes	yes	1
yirgachefe_ph	276	2		17	working	yes	absent	hospital	medical_facility	yes	negative	no		no			yes	yes	no	tdf_3tc_dtg	14	given	34	female	rural	gedeo	protestant	no_formal_education	housewife	widowed	200	3	yes	no	yes	public	yes	yes	2	5	4	4	3	yes	no	yes	yes	yes	0
gedeb_ph		3		15	working	yes	present	hospital	pict	yes	positive			yes	positive		yes	no	no	tdf_3tc_dtg	24	given	45	female	rural	gedeo	others	no_formal_education	housewife	widowed	1000	5	no	no	no	public	no	no	1	1	1	3	3	no	no	no	no	no	1
gedeb_ph		1		25	working	no	absent	hospital	medical_facility	no		no		no		no	no	yes	no	tdf_3tc_dtg	0	given	20	female	urban	gedeo	protestant	primary_education__1_8	others	married	1320	0	no	yes	yes	public	no	yes	3	4	1	3	2	no	no	no	no	no	0
gedeb_ph		3		16	working	yes	present	health_center	vct	yes	positive	no		yes	positive		yes	no	no	tdf_3tc_dtg	16	given	22	female	urban	gedeo	protestant	primary_education__1_8	private_work	single	6000	0	yes	no	yes	private	no	no	1	4	2	5	3	no	no	no	yes	yes	1
gedeb_ph		1		17.3	working	no	absent	hospital	medical_facility	yes	negative			yes	positive		no	yes	no	tdf_3tc_dtg	10	given	22	female	urban	gedeo	protestant	primary_education__1_8	others	married	2500	1	yes	no	yes	public	no	yes	3	4	3	3	3	no	no	no	no	no	0
gedeb_ph		2		18.8	working	yes	present	hospital	pict	yes	positive	yes	positive	yes	positive		yes	no	no	tdf_3tc_dtg	28	given	34	female	urban	gedeo	protestant	primary_education__1_8	others	divorced	400	1	no	no	yes	public	no	yes	0	4	2	3	3	no	no	no	no	no	0
gedeb_ph		1		26	working	no	absent	hospital	ict			no		yes	negative		no	yes	no	tdf_3tc_dtg	0	given	25	female	rural	gedeo	protestant	no_formal_education	others	married	1200	0	no	no	no	public	no	no	6	4	1	3	3	no	no	yes	no	no	0
gedeb_ph		3		20	working	yes	present	hospital	ict	yes	positive	no		yes	positive		yes	no	no	tdf_3tc_dtg	60	given	62	male	rural	gedeo	protestant	no_formal_education	others	married	2000	6	no	no	no	public	no	yes	2	3	1	2	2	yes	no	yes	no	yes	1
gedeb_ph		1		23	working	yes	absent	hospital	pict	yes		no		yes	negative		no	yes	no	tdf_3tc_dtg	0	given	38	female	rural	gedeo	protestant	no_formal_education	housewife	married	1800	6	yes	no	yes	public	no	yes	3	4	1	3	3	no	no	no	no	no	0
gedeb_ph		3		18	working	yes	present	health_center	medical_facility	yes	positive	no		yes	positive		yes	no	no	tdf_3tc_dtg	17	given	50	female	rural	gedeo	protestant	no_formal_education	housewife	widowed	0	4	no	no	no	public	no	yes	0	4	1	2	3	yes	no	no	no	no	1
gedeb_ph		1		20.1	working	no	absent	hospital	medical_facility	no		no		no		no	no	yes	no	tdf_3tc_dtg	0	given	28	female	rural	gedeo	protestant	primary_education__1_8	housewife	married	0	2	yes	no	yes	public	no	yes	3	4	3	3	2	no	no	yes	no	no	0
gedeb_ph		3		20	working	yes	present	health_center	medical_facility	yes	positive	no		yes	positive		yes	no	no	tdf_3tc_dtg	15	given	28	male	rural	gedeo	protestant	secondary_education_and_above	others	divorced	2000	3	yes	yes	yes	public	no	yes	3	4	4	4	3	no	no	no	yes	yes	1
gedeb_ph		1		18	working	no	absent	hospital	medical_facility	no		no		no		no	no	yes	no	tdf_3tc_dtg	0	given	25	female	rural	gedeo	protestant	no_formal_education	housewife	divorced	0	3	no	no	no	public	no	yes	1	3	3	2	3	no	no	no	no	no	0
gedeb_ph		4		13	ambulatory	yes	present	hospital	ict	yes	positive	no		yes	positive		yes	no	no	tdf_3tc_dtg	30	given	29	female	rural	gedeo	protestant	no_formal_education	others	widowed	1000	2	yes	yes	yes	public	no	yes	3	3	3	4	2	yes	no	yes	no	no	1
gedeb_ph		1		20.4	working	no	absent	hospital	medical_facility	no		yes	negative	no		no	no	yes	no	tdf_3tc_dtg	1	given	26	female	rural	sidama	protestant	primary_education__1_8	housewife	married	0	1	no	no	yes	public	no	no	3	5	4	4	3	no	no	no	no	no	0
gedeb_ph		3		16	working	yes	present	health_center	pict	yes	positive	yes	positive	no			yes	no	no	tdf_3tc_dtg	17	given	45	male	urban	gedeo	protestant	primary_education__1_8	others	married	2000	2	yes	no	yes	public	no	yes	1	5	5	5	5	no	no	yes	no	no	1
gedeb_ph		4		18	ambulatory	yes	present	hospital	pict	yes	positive	yes	positive	yes	positive		yes	no	no	tdf_3tc_dtg	17	given	18	male	urban	gedeo	others	no_formal_education	unemployed	single	0	0	no	no	no	public	no	no	1	5	5	4	3	no	yes	yes	no	no	1
gedeb_ph		1		20.3	working	no	absent	hospital	pict	yes	negative			yes	negative		no	yes	no	tdf_3tc_dtg	1	given	32	male	rural	gedeo	protestant	primary_education__1_8	others	married	500	6	yes	no	yes	public	no	no	4	5	5	3	2	yes	no	yes	no	no	0
gedeb_ph		3		17	ambulatory	yes	present	hospital	vct	yes	positive	no		yes	positive		yes	no	no	tdf_3tc_dtg	14	given	40	female	rural	oromo	orthodox	no_formal_education	housewife	divorced	0	2	no	no	no	private	no	yes	2	3	3	5	3	no	no	yes	yes	no	1
gedeb_ph		3		17	ambulatory	yes	present	hospital	pict	yes	positive	yes	positive	no			yes	no	no	tdf_3tc_dtg	14	given	38	male	rural	gedeo	others	no_formal_education	others	married	1000	8	yes	no	yes	public	no	no	1	5	4	3	3	no	no	yes	no	no	1
gedeb_ph		1		18	working	no	absent	hospital	pict	no		no		no		no	no	no	no	tdf_3tc_dtg	1	given	34	female	rural	gedeo	protestant	no_formal_education	housewife	married	500	7	yes	no	yes	public	no	yes	1	5	5	4	3	no	no	no	no	no	0
gedeb_ph		3		15	ambulatory	yes	present	hospital	medical_facility	yes	positive	no		yes	positive		yes	no	no	tdf_3tc_dtg	22	given	45	female	rural	gedeo	others	no_formal_education	housewife	widowed	0	1	no	no	yes	public	no	yes	1	4	4	3	5	yes	no	no	no	no	1
gedeb_ph		1		24	working	no	absent	hospital	pict	yes	negative	no		no			no	yes	no	tdf_3tc_dtg	1	given	39	male	urban	gedeo	protestant	secondary_education_and_above	public_servant	married	2000	4	no	yes	yes	private	yes	yes	2	1	1	4	5	no	no	no	yes	yes	0
gedeb_ph		1		22.9	working	no	absent	hospital	pict	yes	negative	no		no			no	yes	no	tdf_3tc_dtg	1	given	25	female	urban	gedeo	protestant	primary_education__1_8	housewife	married	500	1	no	yes	yes	private	yes	yes	2	5	4	4	3	no	no	no	yes	yes	0
gedeb_ph		4		16	ambulatory	yes	present	hospital	pict	yes	positive	yes	positive	no			yes	no	no	tdf_3tc_dtg	21	given	32	male	rural	oromo	protestant	primary_education__1_8	unemployed	married	1000	4	no	no	no	public	no	yes	1	4	4	4	3	yes	no	no	no	no	1
gedeb_ph		2		17	ambulatory	no	absent	hospital	medical_facility	yes	negative	no		yes	negative		no	no	no	tdf_3tc_dtg	1	given	25	male	urban	gedeo	protestant	primary_education__1_8	others	single	4000	0	no	no	yes	public	no	yes	1	5	3	5	3	no	no	yes	no	no	0
gedeb_ph		1		21	working	yes	absent	hospital	pict	yes	negative	yes	negative	no			no	yes	no	tdf_3tc_dtg	1	given	30	female	rural	gedeo	protestant	no_formal_education	housewife	married	500	6	yes	no	yes	public	no	yes	1	5	3	3	3	no	no	no	no	no	0
gedeb_ph		3		23	working	yes	present	hospital	pict	yes	positive	no		yes	positive		yes	no	no	tdf_3tc_dtg	14	given	35	male	rural	gedeo	protestant	no_formal_education	others	married	3500	6	no	no	yes	public	no	yes	5	5	5	5	5	no	no	yes	no	no	1
gedeb_ph		3		20	working	yes	present	hospital	pict	yes	positive	no		yes	positive		yes	no	no	tdf_3tc_dtg	14	given	30	female	rural	gedeo	protestant	no_formal_education	housewife	married	0	3	no	no	yes	public	no	yes	5	5	5	45	5	no	no	no	no	no	1
gedeb_ph		2		21	working	no	absent	hospital	medical_facility	yes	negative			yes	negative		no	yes	no	tdf_3tc_dtg	1	given	20	female	urban	gedeo	orthodox	primary_education__1_8	private_work	divorced	2000	1	no	no	yes	public	no	yes	2	5	5	4	3	no	no	yes	no	no	0
gedeb_ph		1		20	working	no	absent	hospital	ict	yes	negative			yes	negative		no	yes	no	tdf_3tc_dtg	1	given	42	female	rural	gedeo	protestant	no_formal_education	housewife	married	300	2	yes	no	yes	public	no	no	2	4	4	4	3	no	no	no	no	no	0
gedeb_ph		3		20.4	working	yes	present	health_center	pict	yes	positive	no		yes	positive		yes	no	no	tdf_3tc_dtg	14	given	28	male	rural	gedeo	protestant	primary_education__1_8	others	divorced	1500	3	yes	no	yes	public	no	yes	3	4	4	3	3	no	no	no	no	no	1
gedeb_ph		1		21.3	working	no	absent	health_center	pict	no		no		no		no	no	yes	no	tdf_3tc_dtg	1	given	24	male	rural	gedeo	protestant	no_formal_education	others	married	2500	1	yes	no	yes	public	no	no	2	5	5	5	3	no	no	no	no	no	0
gedeb_ph		1		21.3	working	no	absent	health_center	pict	no		no		no		no	no	yes	no	tdf_3tc_dtg	1	given	20	female	rural	gedeo	protestant	primary_education__1_8	housewife	married	0	1	yes	yes	yes	public	yes	yes	2	5	5	5	3	no	no	no	no	no	0
gedeb_ph		1		22	working	no	absent	hospital	medical_facility	yes	negative	no		yes	negative		no	yes	no	tdf_3tc_dtg	5	given	25	male	rural	gedeo	orthodox	primary_education__1_8	others	married	1400	1	yes	yes	yes	public	no	no	1	4	4	3	3	no	no	yes	no	no	0
gedeb_ph		2		21	working	yes	present	hospital	pict	yes	negative	yes	negative	yes	negative		no	yes	no	tdf_3tc_dtg	2	given	60	male	rural	gedeo	protestant	no_formal_education	others	married	1000	8	no	no	yes	public	yes	yes	3	4	4	4	4	yes	no	no	yes	yes	0
gedeb_ph		2		20	working	no	absent	hospital	ict	yes	negative	yes	negative	no			no	yes	no	tdf_3tc_dtg	1	given	29	male	rural	guraghe	orthodox	primary_education__1_8	private_work	married	2000	0	no	no	yes	private	yes	yes	1	3	4	4	4	no	no	yes	no	no	0
gedeb_ph		3		18	working	yes	present	hospital	pict	yes	positive	no		yes	positive		yes	no	no	tdf_3tc_dtg	0	not_given	23	male	urban	gedeo	protestant	secondary_education_and_above	unemployed	married	0	0	no	no	no	public	no	yes	1	4	2	3	4	no	no	yes	yes	yes	1
gedeb_ph		1		26.6	working	no	absent	hospital	pict	yes	negative	no		no			no	yes	no	tdf_3tc_dtg	1	given	31	female	urban	oromo	orthodox	secondary_education_and_above	private_work	single	2000	0	no	no	yes	public	yes	no	1	4	4	3	4	no	no	yes	yes	yes	0
gedeb_ph		2		21	working	no	absent	hospital	pict	no		no		no		no	no	yes	no	tdf_3tc_dtg	1	given	40	female	rural	oromo	protestant	no_formal_education	housewife	married	500	1	yes	no	yes	public	no	yes	2	5	5	4	3	no	no	no	no	no	0
gedeb_ph		1		20	working	no	absent	hospital	ict	no		no		no		no	no	yes	no	tdf_3tc_dtg	1	given	35	male	rural	gedeo	others	primary_education__1_8	others	married	600	2	yes	no	yes	public	no	yes	3	5	4	5	3	no	no	yes	no	no	0
gedeb_ph		1		21	working	no	absent	hospital	pict	no		no		no		no	no	yes	no	tdf_3tc_dtg	1	given	32	male	urban	gedeo	protestant	primary_education__1_8	others	married	3000	1	no	no	yes	public	no	yes	3	4	4	5	2	no	no	yes	no	no	0
gedeb_ph		1		20	working	no	absent	hospital	ict	no		no		no		no	no	yes	no	tdf_3tc_dtg	1	given	32	male	urban	gedeo	protestant	no_formal_education	others	married	500	6	yes	yes	yes	public	no	no	4	5	5	5	5	no	no	no	yes	yes	0
gedeb_ph		1		21	working	no	absent	hospital	medical_facility	no		no		yes	negative	no	no	yes	no	tdf_3tc_dtg	1	given	30	female	urban	gedeo	protestant	no_formal_education	housewife	married	0	6	yes	no	yes	public	no	yes	4	5	4	4	3	no	no	no	no	no	0
gedeb_ph		3		17	ambulatory	yes	present	hospital	pict	yes	positive	yes	positive				yes	no	no	tdf_3tc_dtg	55	given	51	female	urban	gedeo	protestant	no_formal_education	housewife	widowed	0	4	no	no	yes	private	no	yes	0	5	5	4	3	no	no	no	no	no	1
gedeb_ph		3		19	working	yes	present	hospital	medical_facility	yes	positive	yes	positive	yes	positive		yes	no	no	tdf_3tc_dtg	20	given	26	female	rural	gedeo	others	no_formal_education	housewife	married	0	7	no	no	no	public	no	yes	1	5	5	4	3	no	no	no	yes	no	1
gedeb_ph		1		19	working	no	absent	hospital	ict	no		no		no		no	no	yes	no	tdf_3tc_dtg	3	given	46	male	rural	gedeo	others	primary_education__1_8	others	married	1000	7	no	no	no	public	no	yes	1	5	5	4	3	no	yes	yes	no	no	0
yirgachefe_ph	264	4		16	ambulatory	yes	absent	hospital	medical_facility	yes	positive	yes	positive	yes	positive		yes	no	no	tdf_3tc_dtg	21	given	39	female	rural	other	orthodox	primary_education__1_8	housewife	widowed	150	3	no	no	yes	public	no	no	2	3	4	2	3	yes	no	yes	yes	yes	1
yirgachefe_ph		2		21	working	yes	absent	hospital	pict	yes	negative	no		no			no	yes	no	tdf_3tc_dtg	45	given	27	female	urban	oromo	orthodox	primary_education__1_8	private_work	divorced	500	1	no	no	yes	private	yes	yes	2	3	4	4	3	yes	no	yes	no	yes	0
yirgachefe_ph	483	1		20	working	no	absent	hospital	ict	yes	negative	no		no			no	yes	no	tdf_3tc_dtg	16	not_given	33	male	rural	gedeo	protestant	no_formal_education	others	married	400	2	yes	yes	yes	public	yes	no	1	4	5	4	5	yes	no	no	yes	yes	0
yirgachefe_ph		3		17.5	ambulatory	yes	present	hospital	pict	yes	positive	yes	negative	yes	positive		yes	no	no	tdf_3tc_dtg	15	given	42	male	rural	guraghe	orthodox	primary_education__1_8	public_servant	married	350	2	yes	no	yes	public	no	yes	3	4	3	5	3	yes	no	yes	no	no	1
yirgachefe_ph		1		21	working	no	absent	hospital	ict	yes	negative	no		no			no	yes	no	tdf_3tc_dtg	28	given	41	male	rural	oromo	orthodox	no_formal_education	private_work	married	400	2	no	no	yes	public	yes	yes	3	3	4	4	3	yes	no	yes	no	yes	0
yirgachefe_ph	287	4		16	ambulatory	yes	present	hospital	medical_facility	yes	negative	no		no			yes	yes	yes	tdf_3tc_dtg	6	given	36	female	rural	gedeo	orthodox	primary_education__1_8	housewife	widowed	250	2	no	no	yes	public	yes	yes	2	4	3	5	4	yes	no	yes	yes	no	1
yirgachefe_ph		3		20	working	yes	present	hospital	pict	yes	positive	no		yes	positive		yes	no	no	tdf_3tc_dtg	20	given	28	female	urban	gedeo	protestant	primary_education__1_8	housewife	married	350	0	no	no	no	public	yes	yes	2	4	3	4	4	yes	no	no	yes	no	1
yirgachefe_ph	366	1		19	working	no	absent	hospital	vct	yes	negative	no		no			no	yes	no	tdf_3tc_dtg	25	given	28	female	urban	amhara	orthodox	no_formal_education	housewife	widowed	300	1	yes	no	yes	private	yes	no	2	4	3	4	3	yes	no	no	yes	no	0
yirgachefe_ph	294	3		21	working	yes	absent	hospital	medical_facility	yes	positive	no		yes	positive		yes	no	no	tdf_3tc_dtg	30	given	33	female	rural	gedeo	protestant	primary_education__1_8	others	married	300	2	yes	yes	yes	public	yes	yes	2	4	3	3	5	yes	no	no	no	yes	1
gedeb_ph		3		21	working	yes	present	hospital	pict	yes	positive	yes	positive	yes	negative		yes	yes	no	tdf_3tc_dtg	20	given	30	male	rural	oromo	others	primary_education__1_8	unemployed	married	4000	0	no	no	yes	public	yes	yes	2	4	4	4	4	no	no	yes	no	no	1
gedeb_ph		2		15	ambulatory	yes	present	hospital	pict	yes	negative	no		yes	negative		no	yes	no	abc_3tc_dtg	20	given	24	female	rural	oromo	orthodox	primary_education__1_8	others	single	2800	0	no	yes	yes	public	no	no	1	3	4	3	1	no	no	no	no	no	0
gedeb_ph		1		20	working	no	absent	hospital	pict	yes	negative	no		no			no	yes	no	tdf_3tc_dtg	1	given	28	female	rural	gedeo	protestant	no_formal_education	housewife	married	500	2	no	yes	yes	public	yes	yes	1	4	4	4	3	no	no	no	no	no	0
gedeb_ph		2		24.5	working	no	absent	hospital	pict	yes	negative	yes	negative	yes	negative		no	yes	no	tdf_3tc_dtg	20	given	22	male	rural	gedeo	protestant	no_formal_education	unemployed	single	1000	0	no	no	yes	public	no	yes	1	4	4	4	3	yes	yes	yes	no	no	0
gedeb_ph		3		17.8	working	yes	present	hospital	pict	yes	positive	no		yes	positive		yes	no	no	tdf_3tc_dtg	15	given	45	female	rural	gedeo	others	no_formal_education	housewife	married	1000	3	no	yes	yes	public	no	yes	1	4	4	4	3	yes	no	no	no	no	1
gedeb_ph		3		19	working	yes	present	hospital	pict	yes	positive	no		yes	positive		yes	no	no	tdf_3tc_dtg	20	given	28	male	rural	gedeo	protestant	no_formal_education	unemployed	married	1000	2	no	yes	yes	public	no	yes	1	4	4	4	3	no	no	no	no	no	1
gedeb_ph		1		26	working	no	absent	hospital	pict	yes	negative	no		no			no	yes	no	tdf_3tc_dtg	1	given	32	male	rural	gedeo	protestant	no_formal_education	private_work	single	500	0	no	yes	yes	private	no	no	0	2	2	2	1	no	yes	yes	yes	yes	0
gedeb_ph		3		16.8	working	yes	present	hospital	pict	yes	positive	yes	positive	no			no	no	no	tdf_3tc_dtg	24	given	45	female	rural	oromo	orthodox	no_formal_education	housewife	married	500	5	no	yes	yes	public	yes	yes	1	4	4	4	3	yes	no	no	no	no	1
gedeb_ph		1		24.2	working	no	absent	hospital	pict	no		no		yes	negative	no	no	yes	no	tdf_3tc_dtg	1	given	30	female	rural	oromo	protestant	secondary_education_and_above	housewife	married	500	3	yes	yes	yes	public	yes	yes	1	4	4	4	3	yes	no	no	no	yes	0
gedeb_ph		3		18.7	ambulatory	yes	present	hospital	pict	yes	negative						yes	no	no	tdf_3tc_dtg	1	given	35	male	rural	oromo	protestant	primary_education__1_8	unemployed	married	1000	3	no	yes	yes	public	yes	yes	1	4	4	4	3	yes	no	no	no	yes	1
gedeb_ph		3		16.8	ambulatory	yes	present	proj_campaign	pict	yes	positive	yes	positive				no	no	no	tdf_3tc_dtg	32	given	45	female	rural	gedeo	protestant	no_formal_education	housewife	married	100	6	no	yes	yes	public	yes	yes	2	4	4	4	3	yes	no	no	no	no	1
gedeb_ph		2		21.3	working	yes	present	hospital	pict	yes	negative	yes	negative	no			no	yes	no	tdf_3tc_dtg	1	given	25	female	rural	oromo	protestant	no_formal_education	unemployed	widowed	100	2	no	yes	yes	public	no	yes	1	4	4	4	3	yes	no	no	no	yes	0
gedeb_ph		2		17.6	working	no	absent	hospital	pict	yes	negative	yes	negative	yes	negative		no	yes	no	tdf_3tc_dtg	1	given	30	female	rural	gedeo	protestant	no_formal_education	housewife	widowed	1000	4	yes	yes	yes	public	no	yes	1	4	4	4	3	yes	no	no	no	no	0
gedeb_ph		1		26	working	no	absent	hospital	pict	no		no		no		no	no	yes	no	tdf_3tc_dtg	60	given	23	female	urban	sidama	orthodox	no_formal_education	others	divorced	2000	0	no	yes	yes	private	no	yes	1	4	5	4	3	no	yes	yes	yes	yes	0
gedeb_ph		3		19	working	yes	present	hospital	medical_facility	yes	positive	yes	positive	no			yes	no	no	tdf_3tc_dtg	21	given	22	male	rural	oromo	protestant	primary_education__1_8	others	married	5000	2	yes	no	yes	public	no	yes	2	5	4	4	3	no	no	yes	yes	yes	1
gedeb_ph		1		20	working	no	absent	hospital	vct	yes	negative	no		yes	negative		no	yes	no	tdf_3tc_dtg	2	given	19	male	urban	gedeo	orthodox	primary_education__1_8	others	single	2500	0	no	no	yes	public	no	yes	2	5	5	4	3	no	yes	yes	yes	yes	0
gedeb_ph		1		21	working	no	absent	hospital	pict	yes	negative	no		yes	negative		no	yes	no	tdf_3tc_dtg	14	given	22	male	rural	gedeo	protestant	primary_education__1_8	others	married	1300	0	no	yes	yes	public	no	yes	1	5	5	5	3	yes	no	no	no	no	0
gedeb_ph		3		17	working	yes	present	hospital	medical_facility	yes	positive	yes	positive	no			yes	no	no	tdf_3tc_dtg	16	given	21	male	urban	gedeo	protestant	no_formal_education	housewife	married	500	0	no	no	yes	public	no	yes	1	4	2	2	2	no	no	no	yes	yes	1
gedeb_ph		3		16	working	yes	present	health_center	pict	yes	positive	no		yes	positive		yes	no	no	tdf_3tc_dtg	1	given	25	male	rural	gedeo	protestant	primary_education__1_8	others	married	2000	1	no	no	yes	public	no	yes	2	5	5	5	2	no	no	yes	no	no	1
gedeb_ph		1		19	working	no	absent	health_center	pict								no	yes	no	tdf_3tc_dtg	1	given	30	female	rural	gedeo	protestant	no_formal_education	housewife	married	800	4	yes	no	yes	public	no	yes	3	5	5	4	3	no	no	no	no	no	0
gedeb_ph		1		22	working	no	absent	health_center	pict	no		no		no		no	no	yes	no	tdf_3tc_dtg	1	given	32	male	rural	gedeo	protestant	secondary_education_and_above	others	married	3000	4	yes	no	yes	public	no	yes	3	5	5	4	3	no	no	yes	no	no	0
gedeb_ph		3		18	working	no	present	hospital	pict	yes	negative	yes	negative	no			yes	no	no	tdf_3tc_dtg	1	given	18	male	rural	gedeo	protestant	primary_education__1_8	others	single	500	0	no	no	yes	public	no	yes	1	4	5	4	3	no	no	no	no	yes	1
gedeb_ph		3		21	working	no	absent	hospital	pict	yes	negative	yes	negative	no			yes	no	no	tdf_3tc_dtg	1	given	32	male	rural	gedeo	protestant	primary_education__1_8	others	married	1500	1	yes	yes	yes	public	no	yes	2	5	4	4	3	no	no	yes	no	no	1
gedeb_ph		1		21	working	no	absent	hospital	pict	yes	negative			yes	negative		no	yes	no	tdf_3tc_dtg	60	given	35	female	rural	gedeo	protestant	no_formal_education	housewife	married	0	2	no	no	yes	public	no	yes	2	5	5	4	3	no	no	no	no	no	0
gedeb_ph		3		15.9	ambulatory	yes	present	hospital	pict	yes	negative	yes	negative	yes	negative		yes	no	no	tdf_3tc_dtg	1	given	25	female	rural	oromo	muslim	no_formal_education	housewife	widowed	100	1	no	yes	yes	public	no	no	2	3	3	3	3	yes	no	no	no	no	1
gedeb_ph		3		16	ambulatory	yes	absent	hospital	pict	yes	positive			yes	positive		yes	no	no	tdf_3tc_dtg	20	given	50	female	rural	gedeo	protestant	no_formal_education	housewife	widowed	50	0	no	yes	yes	public	no	yes	1	4	4	4	3	yes	no	no	no	no	1
gedeb_ph		3		21	working	yes	present	hospital	pict	yes		yes	positive	no			no	no	no	tdf_3tc_dtg	20	given	25	male	rural	gedeo	protestant	no_formal_education	unemployed	married	1000	3	yes	yes	yes	public	yes	yes	2	4	4	4	3	yes	no	no	no	no	1
gedeb_ph		1		20.4	working	yes	absent	hospital	pict	yes	negative	no		yes	negative		no	yes	no	tdf_3tc_dtg	1	given	30	female	rural	gedeo	protestant	no_formal_education	housewife	widowed	1000	4	no	yes	yes	public	yes	yes	2	4	4	4	3	yes	no	no	no	no	0
gedeb_ph		1		21	working	no	absent	hospital	pict	yes	negative	no		no			no	yes	no	tdf_3tc_dtg	1	given	28	female	rural	gedeo	protestant	no_formal_education	housewife	married	200	2	yes	yes	yes	public	yes	yes	3	4	4	4	3	no	no	no	yes	yes	0
[truncated: 11 more columns]
